# Supplementary material for: The role of the environment in the evolution of nest shape in Australian passerines
Source: Sci Rep. 2019 Apr 3;9:5560. doi: 10.1038/s41598-019-41948-x (PMC6447541; doi:10.1038/s41598-019-41948-x)
Supplement: Supplementary file 1 — Complete dataset of passerines [file 41598_2019_41948_MOESM1_ESM.xls]

## Sheet: Complete dataset broad analyses
species	species_b	weight	nest_type	nest_type_bin	D	H	I	O	Q	S	D.1	H.1	I.1	O.1	Q.1	S.1	n	nest_type_bin_b	fam	range	val.lowerD	val.upperD	val.lowerH	val.upperH	val.lowerI	val.upperI	val.lowerO	val.upperO	val.lowerQ	val.upperQ	val.lowerS	val.upperS	val.favO	val.favQ	val.favS	val.favI	val.favH	val.favD	PC1_NICHE1000B	PC2_NICHE1000B	PC1_FAVTEMP	PC2_FAVTEMP	PC1_FAVRAD	PC2_FAVRAD	PC1_MINTEMP	PC2_MINTEMP	PC1_MAXRAD	PC2_MAXRAD	logweight
Acanthagenys_rufogularis	Acanthagenys_rufogularis	44.4	Cup	0	18.1511	24.6581	18.5102	25.9437	19.0256	18.3863	2.61124	3.25797	7.55282	1.40481	1.8562	6.97264	1000	0	Meliphagidae	537	13.5	22.9	18.3	30.3	9.1	30.5	22.3	27.7	15.3	22.4	8.3	27.5	26.5	18.7	25.9	11.6	23.6	17.2	2.93062	-0.66927	-0.982965	0.632957	1.46438	-0.223576	-0.985003	0.0968732	1.77195	0.0837297	1.64738
Acanthiza_apicalis	Acanthiza_apicalis	7.42	Dome	1	17.7187	23.8918	15.4287	25.6392	18.7177	14.3494	2.11867	2.87058	6.46464	1.3131	1.54229	6.53811	1000	1	Acanthizidae	359	14.8	22.4	19.0429	29.3	8.6	28.8	22.5	27.5	15.8	21.9	8.3	26.8	26	18.4	10	11.9	23.3	16.5	1.92875	-0.708138	-1.08481	0.505372	-0.231782	-1.56514	-0.775982	0.285985	1.47539	0.0501384	0.870404
Acanthiza_chrysorrhoa	Acanthiza_chrysorrhoa	9	Dome	1	15.4884	21.458	14.5343	24.1681	17.1704	16.1107	2.44021	2.80226	5.7122	1.52432	1.57283	5.9777	999	1	Acanthizidae	434	11.8	20.7	17.5	28.4	7.3	27.1	21.1	27.1	14.2	20.5	7.1	25.4	22	17	12.1	13.1	20.4	14	1.98104	-0.0703773	-1.68613	-0.0326581	-1.28386	-0.0939015	-1.40681	0.105915	0.770968	0.0355313	0.954243
Acanthiza_ewingii	Acanthiza_ewingii	7	Dome	1	11.1625	14.9533	8.36673	19.7863	12.8241	8.20388	1.72538	1.5938	2.43334	1.30139	0.971699	4.13983	998	1	Acanthizidae	218	7.4	13.8	11.5	17.3	4.1	15.7	16.8	21.4	10.6	14.1	5	21.1	21.6	13.2	6.3	6	16.1	13.7	-0.496694	0.266522	-2.81227	0.468317	-3.00632	-0.716056	-2.88535	-0.509655	-3.25161	1.35767	0.845098
Acanthiza_inornata	Acanthiza_inornata	7	Dome	1	17.419	23.2392	12.4155	25.3006	18.4703	10.2322	1.51164	2.40156	1.17214	1.19423	1.27572	1.05954	1000	1	Acanthizidae	22	15.3	19.5	19.3	26.6	10.2	13.8	22.5	26.7	16.2	20.3	8.6	11.8	25.2	18.4	10	10.6	22.2	17.3	-0.763429	1.18002	-1.23195	0.690834	-0.401694	-1.29469	-0.57515	0.183772	-1.34973	-2.71812	0.845098
Acanthiza_iredalei	Acanthiza_iredalei	6	Dome	1	17.0823	22.7414	13.4373	26.1669	18.47	12.7411	1.86621	2.16953	4.64336	0.768511	1.42142	5.21832	1000	1	Acanthizidae	32	14.4	21.82	19.4	27.88	9.1	25.2	25.2	27.6	16.4	21.6	8.1	25.1	25.8	18.1	9.3	11.6	22	14.5	0.417341	-0.955306	-1.51872	0.238359	-0.426438	-1.58006	-0.743651	0.26917	1.17654	-0.29452	0.778151
Acanthiza_katherina	Acanthiza_katherina	6.93	Dome	1	20.4175	23.4793	22.9613	21.3414	18.8677	18.8269	1.19345	1.11412	1.39487	0.393408	0.399471	0.893932	1000	1	Acanthizidae	7	18.8	23.5	22	26.2	21.6	25.9	20.6	21.8	18.5	19.5	18.3	19.7	21.3	18.8	18.7	22.4	23.2	20.1	-2.87561	-0.41327	0.0825619	-0.0915311	-0.292451	0.86345	0.956224	-0.43642	-1.83585	0.254087	0.840733
Acanthiza_lineata	Acanthiza_lineata	7	Dome	1	14.389	19.7928	13.648	22.9981	16.231	14.6036	2.02772	1.92455	5.4708	1.38487	1.00653	5.5195	1000	1	Acanthizidae	109	10.6	18.5	16.1	23.3	5.7	22.9	20.5	25.5	14.1	17.9	7	23.4	22.8	16.4	8.1	9.9	19.1	13.9	0.655899	-0.432903	-2.10339	0.22179	-1.66424	-0.773693	-1.83102	0.0375955	-0.695515	0.344487	0.845098
Acanthiza_nana	Acanthiza_nana	6.5	Dome	1	16.3964	22.118	16.9697	23.4933	17.0374	16.6734	1.90447	2.14787	6.10586	1.64897	1.09679	5.42964	1000	1	Acanthizidae	189	13.2	19.9	18.1	26.2	7.4	25.8	20.4	26.2	15.3	19.4	7.7	24.9	22.6	17	18.7	21.7	22.2	17.6	1.08172	-0.125938	-0.398815	-0.36936	-0.532127	0.32334	-1.16237	0.223121	0.136599	0.293912	0.812913
Acanthiza_pusilla	Acanthiza_pusilla	7	Dome	1	14.8534	19.8838	15.1015	22.3491	15.9998	15.7739	2.46502	2.3193	5.44035	1.24014	1.17914	4.9902	998	1	Acanthizidae	128	11.2	20.4	16.1	24.5	5.4	23.4	19.9	24.4	13.9	18.4	6.1	22.7	22.8	15.9	16.4667	6.1	19.4	13.9	0.979293	-0.363871	-2.33595	0.608859	-1.0161	-0.015596	-1.7819	0.0879089	-0.970383	0.399048	0.845098
Acanthiza_reguloides	Acanthiza_reguloides	8	Dome	1	14.7123	20.7246	14.1307	23.7885	16.8663	16.0284	2.1727	2.1832	5.93019	1.19749	1.0483	6.12541	1000	1	Acanthizidae	150	11	19.4	17.2	25.2	6.7	24.9	21.2	25.7	14.9	18.9	7.5	24.5	24	16.9	8.6	9.6	20.1	13.9	0.931668	-0.884231	-1.98996	0.289541	-1.21881	-1.10443	-1.57873	0.0962762	-0.202445	0.396992	0.90309
Acanthiza_robustirostris	Acanthiza_robustirostris	6	Dome	1	21.7101	29.0166	26.3883	27.3698	21.7027	23.9459	1.49985	1.4645	5.24859	0.446394	0.761855	4.90155	1000	1	Acanthizidae	99	19.4	24.8	26.6	31.9	13.4	31.1	26.4	28	20.3	22.5	12.5	27.9	27.4	21.9	26.8	28.4	29	21.3	-0.844924	-1.79686	1.43873	-0.31541	2.65761	-0.264353	1.02981	0.953787	1.94268	0.0820224	0.778151
Acanthorhynchus_superciliosus	Acanthorhynchus_superciliosus	10	Cup	0	16.6386	21.4086	12.5094	24.2171	17.418	9.33931	1.10954	1.966	1.02783	1.3436	0.998511	0.838006	1000	0	Meliphagidae	26	15.2	18.6	18.9	24.3	10.2	13.9	22.34	26	15.8	18.8	8	10.4	25.4	17.4	8.7	10.2	19.3	15.8	-1.34262	1.28989	-1.8298	0.434541	-0.76873	-1.54035	-0.636444	0.129315	-2.1675	-2.64638	1
Acanthorhynchus_tenuirostris	Acanthorhynchus_tenuirostris	11.5	Cup	0	14.9212	20.138	15.9404	22.3928	16.2359	16.7595	2.25003	2.06079	4.98259	1.41516	1.12918	4.70762	1000	0	Meliphagidae	121	11.4	19.4	16.2	24	7.1	22.9	20.1	25.2	13.3	18	7	23.6	21.7	16.5	18.9	19.3	19.6	13.7	0.716109	-0.0205864	-1.38413	-0.713093	-0.847633	0.618423	-1.62859	-0.0546583	-0.724519	0.446857	1.0607
Acanthornis_magna	Acanthornis_magna	10	Dome	1	10.0213	13.8352	7.29472	19.0097	12.2251	8.22836	2.04954	1.87428	2.25959	1.33745	0.944277	3.82216	1000	1	Acanthizidae	86	5.6	12.7	9.8	16.6	1.7	10.3	16.7	21.5	10.3	13.7	5	17.9	18.9	12.3	8.1	8.1	14.6	10.1	-0.303265	0.475299	-3.29022	-0.241278	-3.6674	0.315479	-3.47202	-0.561284	-3.79347	0.708777	1
Acrocephalus_australis	Acrocephalus_australis	18	Cup	0	16.8452	22.2469	16.7015	23.8005	17.3027	16.6105	3.09111	3.09501	6.32454	1.73377	1.73247	5.47365	999	0	Acrocephalidae	292	11.8	23.3	17.3	28.3	7.6	28	20.6	26.9	14.9	22.2	7.2	25.4	22.9	17.1	20.4	21	19.5	14.6	2.70694	0.40965	-1.16888	-0.773737	-0.278951	0.387231	-1.41088	0.0518143	1.18699	-0.139116	1.25527
Ailuroedus_crassirostris	Ailuroedus_crassirostris	190	Cup	0	17.5446	21.9988	21.3179	20.7607	16.8203	18.4598	1.55932	1.51135	1.40297	0.797552	0.589725	1.75806	1989	0	Ptilonorhynchidae	25	14.6	20.5	19.3	24.7	18.6	23.7	19.3	22.1	15.5	18	15.7	22.2	20.6	16.7	17.9	21.6	22.4	17.8	-1.90692	0.11181	-0.355317	-0.327142	-1.11854	0.907513	-0.0755897	-0.644377	-1.80907	0.907006	2.27875
Amytornis_ballarae	Amytornis_ballarae	17	Dome	1	24.9	30.1738	29.978	25.1246	21.8867	24.1476	0.391716	0.22359	0.230544	0.259577	0.132846	0.47989	309	1	Maluridae	4	23.9	25.7	29.6	30.6	29.5	30.4	24.7	25.7	21.6	22.1	23.1	25.3	24.6	21.9	24.2	29.9	30.1	24.9	-4.26022	-0.550654	2.12137	0.023076	1.81698	0.437926	3.04002	-0.0414471	0.802732	0.145656	1.23045
Amytornis_barbatus	Amytornis_barbatus	19.75	Dome or cup	1	22.3794	30.3173	30.1156	27.7902	21.3225	26.9839	0.749998	0.702426	0.731711	0.460736	0.618932	0.64922	768	1	Maluridae	8	21.6	24	29.6	31.4	29.3	31.2	27.5	28.3	20.7	22.4	26.6	28	28.4	20.9	28.1	31.4	31.5	22.3	-3.18874	-0.132828	2.11019	-0.393159	2.70642	-0.536182	2.75831	-0.105277	2.01472	0.0431279	1.29557
Amytornis_dorotheae	Amytornis_dorotheae	24	Dome	1	25.4227	30.1868	29.8976	24.7156	21.7458	23.4186	0.878228	0.719879	1.07407	0.452537	0.468723	1.29674	295	1	Maluridae	2	24.8	26.8	29.5	30.8	29.2	30.4	23.6	25.2	21.1	22	21	24.4	24.9	21.9	24.9	30.6	31.1	25.4	-3.08667	-0.397833	2.36587	0.0537602	1.94691	0.402275	3.11167	0.00697272	0.503261	0.0903695	1.38021
Amytornis_goyderi	Amytornis_goyderi	17.36	Dome or cup	1	22.5348	30.3845	30.2388	28.1337	21.8177	27.5652	0.781972	0.785013	0.975144	0.24891	0.485482	0.716242	1000	1	Maluridae	18	21.3	23.6	29.1	31.4	29	31.3	27.9	28.3	21	22.4	27.2	28.1	28.4	21.9	28.3	31.4	31.5	22.6	-3.35004	-0.544354	2.14572	-0.356087	3.01188	-0.46148	2.64056	-0.150984	2.02907	0.0642862	1.23955
Amytornis_housei	Amytornis_housei	32	Dome	1	26.6634	29.739	28.5317	23.9232	21.6711	21.0191	0.986295	0.775296	0.962337	0.200183	0.411493	0.179571	247	1	Maluridae	3	25.3	27.4	28.6	30	27.4	29	23.6	24.3	21.6	21.8	20.9	21.2	23.9	21.7	21	29.3	29.3	27.6	-3.46651	-0.483637	2.29005	0.385558	1.3083	0.36274	2.93368	0.0826418	-0.268014	-0.340819	1.50515
Amytornis_merrotsyi	Amytornis_merrotsyi	22.5	Dome	1	15.9928	23.2449	10.0449	26.6658	19.5122	12.6421	0.780244	0.746471	4.36054	0.203931	0.262959	4.08643	541	1	Maluridae	4	15.1	17.6	22.4	25.1	8.1	25	26.5	27.2	19.2	20.3	11.2	26.8	26.4	19.5	10.6	6.9	23	15.6	-2.41094	-2.12048	-1.59118	0.876992	0.225129	-1.58248	-0.358939	0.771377	0.944665	0.333637	1.35218
Amytornis_purnelli	Amytornis_purnelli	21.5	Dome	1	21.3352	28.4132	28.0396	27.3473	22.182	26.5325	1.41853	1.15196	1.67046	0.505306	0.496119	1.22226	999	1	Maluridae	15	19.1	25.1	26.8	30.9	26.5	30.7	26.3	27.9	21.6	22.7	25.1	27.7	27.4	22.3	26.6	27.9	28.3	20.9	-2.49149	-0.305892	1.26094	-0.342079	2.75331	-0.260778	1.92591	-0.283755	1.94113	0.037817	1.33244
Amytornis_striatus	Amytornis_striatus	17.5	Dome	1	18.3202	24.737	16.7416	26.4933	19.0754	17.1793	2.86143	2.96867	7.08598	0.528019	1.58014	6.16768	1000	1	Maluridae	45	15.4	25.2	21.2	31.4	10.1	31.1	25.6	27.5	17.6	22.7	9.3	26.8	26.5	18.6	10.4	11	23.3	16.9	1.78424	-1.73854	-1.10211	0.643768	-0.030442	-1.6854	-0.334591	0.438477	1.69799	-0.0550123	1.24304
Amytornis_textilis	Amytornis_textilis	21.33	Dome	1	19.566	26.089	20.7019	27.1393	20.4324	20.9925	1.94417	2.14893	5.7629	0.566187	1.23277	5.81517	988	1	Maluridae	16	17.1	22.4	22.9	29.7	13	30.2	26.2	28	18.9	22.2	12.8	28.3	26.9	20.6	20.6	27.2	27.2	17.9	0.428126	-1.65889	0.706842	-0.685504	1.59244	-0.750504	0.27502	0.438707	1.91659	0.206087	1.32899
Amytornis_woodwardi	Amytornis_woodwardi	32	Dome	1	27.1689	29.8139	28.3727	23.6325	21.2445	20.4517	1.0029	0.70714	1.33621	0.409847	0.26454	0.89808	209	1	Maluridae	3	26.3	28.2	29	30.7	27.3	29.2	23.4	24	21.1	21.5	20.1	21.1	23.2	21.3	20.4	28.3	29.9	27.3	-3.27307	-0.475243	2.26365	0.470196	0.988258	0.520642	3.09287	0.179114	-0.451357	-0.249349	1.50515
Anthochaera_carunculata	Anthochaera_carunculata	107.5	Cup	0	14.814	20.2204	13.0757	23.5271	16.4036	14.3704	1.77571	1.83383	3.76869	1.40167	1.16821	4.98029	1000	0	Meliphagidae	208	12.4	18.7	17.3	23.9	7.6	21.8	21.1	26.2	14.5	18.7	6.8	20.4	22.3	16.4	9	13.1	19.2	18.5	0.266714	0.0565444	-1.31514	0.477704	-1.68531	-0.520111	-1.341	0.0734525	-0.703736	-0.566206	2.03141
Anthochaera_chrysoptera	Anthochaera_chrysoptera	63	Cup	0	16.0155	20.4884	16.3829	21.9484	15.8594	14.9408	2.33755	2.4452	4.85608	1.35502	1.2052	4.41827	997	0	Meliphagidae	100	12.4	20.6	15.9	24.7	8.6	23.4	19.9	25.4	13.2375	17.5	6.1	20.6	25.7	15.8	6.1	20.6	23.1	17.2	0.893897	0.039909	-0.403748	-0.275766	-1.40942	-1.9755	-1.44559	-0.200108	-1.237	-0.170972	1.79934
Anthochaera_lunulata	Anthochaera_lunulata	72.5	Cup	0	16.4292	21.2371	14.1048	23.5636	16.9522	11.8919	2.12641	2.48996	4.10753	1.77342	1.43861	4.50652	1000	0	Meliphagidae	26	12.3	20.6	16.3	24.7	8.6	23.7	20.5	25.9	13.8	18.9	6.2	20.5	19.9	17.2	9.4	12.9	23.4	16.8	1.2228	0.823262	-0.963923	0.4474	-1.92797	0.373527	-1.40759	-0.152864	-0.71926	-0.498138	1.86034
Anthochaera_paradoxa	Anthochaera_paradoxa	147	Cup	0	11.6566	15.6047	9.26968	20.3758	13.4087	10.3043	1.68173	1.57941	2.83363	0.853106	0.626278	4.76936	1000	0	Meliphagidae	170	7.4	13.7	11.6	17.4	4.2	15.9	18.6	21.7	11.9	14.3	6	21.5	20.3	13.42	6.4	8.5	16.4	12.2	-0.966687	-0.745227	-2.76979	0.0472545	-3.20993	-0.254891	-2.86602	-0.506501	-3.05306	1.34282	2.16732
Anthus_novaeseelandiae	Anthus_novaeseelandiae	26	Cup	0	17.2443	22.9591	17.3801	24.1994	17.8707	16.9726	3.61235	3.79103	7.32156	2.14284	2.10169	6.33901	999	0	Motacillidae	657	12.1	25.5	17.5	31.5	7.3	30.4	20.4	27.7	14.9	22.5	7.4	27.2	24.1	17.6	10.6	9.5	18.4	19	4.21827	0.859921	-1.62259	0.864885	-0.807804	-0.911193	-1.37187	0.116734	1.75674	0.00711086	1.41497
Aphelocephala_leucopsis	Aphelocephala_leucopsis	12.5	Dome	1	17.5146	24.3413	17.2525	26.033	18.8015	18.0377	2.59178	3.09468	7.44297	1.26237	1.64683	6.907	1000	1	Acanthizidae	319	13.2	22.3	19.3	30.3	7.8	28.8	23.4	27.9	16.4	22.4	8.2	27.5	26.5	18.5	28.1	11	23.3	16.8	2.5256	-0.928875	-1.11395	0.631411	1.61517	-0.028067	-0.985752	0.337439	1.82897	0.0349319	1.09691
Aphelocephala_nigricincta	Aphelocephala_nigricincta	11	Dome	1	22.7398	30.1297	29.7493	27.7404	22.0265	26.8608	1.41026	1.21248	1.85204	0.586969	0.551826	1.47168	1000	1	Acanthizidae	75	20.6	25.4	28	31.8	27.3	31.6	26.5	28.3	21.1	22.7	25.3	28.2	28.4	22.1	28.3	30.2	30.5	22.5	-2.281	-0.257923	1.91267	-0.287916	3.06919	-0.450298	2.3049	-0.153575	2.12689	0.046013	1.04139
Aphelocephala_pectoralis	Aphelocephala_pectoralis	9	Dome	1	20.071	27.6292	27.3745	27.7292	20.8512	27.2938	0.804903	0.894505	1.85312	0.317041	0.521299	1.39879	373	1	Acanthizidae	5	19.2	21.7	26.8	29.9	26.5	30.5	27.5	28	20.5	21.7	26.8	27.9	28.3	20.6	28.2	27.8	27.5	19.9	-2.93186	-0.749018	1.02733	-0.486242	2.60867	-0.509755	1.93756	-0.280149	1.72008	0.187173	0.954243
Arses_kaupi	Arses_kaupi	13.75	Cup	0	22.6886	25.6521	25.2094	21.2128	19.0115	18.8565	1.5561	1.42237	1.43903	0.459652	0.418428	0.438267	1000	0	Monarchidae	7	20.1	25.5	23.1	27.9	22.6	27.5	20	21.7	18	19.6	18	19.5	21.5	19.1	18.8	25	26.3	23.4	-2.57729	-0.144443	1.07868	0.177335	-0.154551	0.822008	1.31334	-0.345282	-1.86523	0.223025	1.1383
Artamus_cinereus	Artamus_cinereus	35.45	Cup	0	22.1343	28.2579	25.2735	26.1743	20.8461	22.1176	3.52057	2.78558	6.90195	1.46383	1.49799	5.73829	1000	0	Artamidae	659	16	28	22.7	32.4	10.6	31.4	23.5	28.3	17.8	22.7	10.3	28	27.2	21.2	26.5	29.4	29.8	21	2.47772	-0.184477	1.58304	-0.420859	2.38617	-0.264065	-0.0439415	0.603013	2.0982	0.00369636	1.54962
Artamus_cyanopterus	Artamus_cyanopterus	34	Cup	0	14.9257	20.5813	12.4041	23.88	16.5602	13.0713	1.86664	2.38852	4.76377	1.68723	1.45192	5.49767	1000	0	Artamidae	264	11.1	18.5	15.5	24.6	6.4	22.8	20.5	26.9	13.3	19	7.2	24.9	24.9	16.6	11.9	9.4	15.7	14.8	1.30052	0.304548	-2.49167	0.252909	-0.80147	-1.11541	-1.79884	-0.0875571	0.224846	0.175695	1.53148
Artamus_leucorynchus	Artamus_leucorynchus	42.8	Cup	0	22.2676	26.6909	24.9604	23.0749	19.1898	19.9939	3.5641	2.7322	5.38388	2.23514	1.72447	4.03624	994	0	Artamidae	369	15.8	27.7	22.2	31.4	10.5	30.8	20.0167	27.1	16.3	22.2	11.5	27.9	26.4	18.9	9.4	31.2	31.1	24.3	2.66606	1.70664	2.2787	-0.141481	-0.0603084	-1.72877	-0.136213	0.541795	1.60264	0.341044	1.63144
Artamus_personatus	Artamus_personatus	33.75	Cup	0	19.9187	26.3174	21.5045	25.9449	19.6824	19.952	3.83113	3.67936	8.38602	1.49434	2.003	6.69208	999	0	Artamidae	483	14.1	27.4	20.2	32.3	8.5	31.4	23	28.3	16.5	22.7	8.4	27.5	26.5	19.5	26.7	31.2	28.8	16.6	3.93778	-0.367608	1.05627	-1.18061	1.76929	-0.103686	-0.7208	0.417402	2.02647	-0.102095	1.52827
Artamus_superciliosus	Artamus_superciliosus	35.55	Cup	0	17.2122	23.6989	16.6432	25.2635	18.101	16.6741	3.00258	3.27251	7.86395	1.35844	1.61746	6.96063	1000	0	Artamidae	318	13	24.6	18.5	30.5	7.7	29.8	22.4	27.5	15.4	21.8	7.8	26.8	25.9	18	9.4	10.3	22.7	16	2.91448	-0.822246	-1.33999	0.578893	-0.424394	-1.61007	-1.11526	0.238084	1.44757	0.0632823	1.55084
Ashbyia_lovensis	Ashbyia_lovensis	17.7	Cup	0	21.9884	29.6252	29.3273	27.7522	21.3804	27.1199	1.7229	1.68532	2.61169	0.477706	0.859567	1.62945	1000	0	Meliphagidae	42	18.5	24.7	26.2	31.5	26.1	31.5	27.1	28.3	19.8	22.6	25.6	28.4	27.8	21.5	28.4	31.5	31.5	21.7	-1.5703	-0.411174	2.04632	-0.477188	2.77929	-0.271618	1.75389	-0.343436	2.12775	0.101473	1.24797
Atrichornis_clamosus	Atrichornis_clamosus	47	Dome	1	15.5416	18.9036	12.6797	22.5161	16.2884	8.54824	0.343392	0.644068	0.830239	0.45676	0.242176	0.814423	767	1	Atrichornithidae	4	15.3	15.9	18.275	19.5	12.3	13.1	21.575	22.7	15.9	16.7	8.3	8.7	22.4571	16.3	8.3	12.6	18.8286	15.5286	-3.66711	-0.407432	-1.75313	0.145794	-1.7468	-0.64459	-0.557102	-0.147259	-3.93643	-1.92489	1.6721
Atrichornis_rufescens	Atrichornis_rufescens	30	Dome	1	14.9191	19.6723	19.2726	20.6361	16.708	19.0115	2.013	1.87475	1.90071	0.774186	0.438635	1.15976	999	1	Atrichornithidae	6	11.3	18.6	17	23.9	16.8	23.5	19.2	21.8	16.2	17.6	17.5	21.8	20.6	16.6	18.6	18.7	19.1	14.5	-1.70163	0.149751	-1.39999	-0.573971	-1.08098	0.967688	-0.869923	-0.883727	-2.06328	0.948145	1.47712
Calamanthus_campestris	Calamanthus_campestris	12.5	Dome	1	18.483	24.5829	18.3813	26.5579	19.4937	17.7979	2.45539	3.24791	6.98851	1.27857	1.67532	7.74009	971	1	Acanthizidae	91	14.3	22.9	19.5	29.98	10.1	29.8	24	28.2	16.8	23	8.5	28	25.2	19.6	13.1	12.8	19.4	18	2.65236	-1.0206	-1.36892	0.453193	0.235394	-0.936353	-0.673709	0.182692	2.15317	-0.0113363	1.09691
Calamanthus_fuliginosus	Calamanthus_fuliginosus	20	Dome	1	13.7401	17.8976	11.7567	22.0866	14.8628	12.6964	1.60375	1.76964	2.62201	1.50498	1.24347	5.05713	1000	1	Acanthizidae	38	10	15.5	13.3	19.7	5.8	14.9	18.2	24.1	11	15.8	5.4	19.8	21.7	15.3	6.3	14.1	17.6	10.9	0.119355	0.40281	-2.35938	-0.621252	-2.38334	-0.632448	-2.24152	-0.349555	-2.19539	0.200393	1.30103
Certhionyx_niger	Certhionyx_niger	9.56	Cup	0	20.955	27.5204	23.0358	26.4504	20.4097	20.8042	3.99333	3.8229	8.95054	1.06255	2.13067	6.96498	1000	0	Meliphagidae	240	14.2	27.1	20.8	32.5	9.1	32.1	24.3	28.1	16.7	22.7	8.5	27.5	26.8	21.2	26.1	30.3	30.8	16.4	4.01516	-1.08201	1.23788	-1.04017	2.26338	-0.166424	-0.593175	0.439934	1.96945	-0.0532975	0.980458
Certhionyx_pectoralis	Cissomela_pectoralis	10.1	Cup	0	26.7694	29.9296	28.8745	23.8953	21.2277	20.9889	1.51041	1.56093	1.52069	0.902317	0.887312	1.14858	998	0	Meliphagidae	100	23.5	28.6	27	32.7	26.3	31.2	22.3	26	19.5	22.4	18.7	22.8	24	21.5	21.2	29.2	30.3	27.2	-1.65894	0.4931	2.37047	0.384109	1.29115	0.336542	2.44935	-0.0805328	0.613086	-0.49593	1.00432
Certhionyx_variegatus	Certhionyx_variegatus	26.9	Cup	0	20.9142	27.853	21.9484	26.997	20.8331	20.0306	2.6179	2.4898	7.82891	0.660384	1.34103	7.01862	996	0	Meliphagidae	269	16.6	26.8	23.1	32.4	11.3	32.2	25.7	28.1	18.1	22.7	11.3	28	27.1	20.5	26.7	31.3	26.6	20.2	1.61329	-2.03237	1.19287	-0.829441	2.18327	-0.250607	0.12401	0.608593	2.04118	0.0524942	1.42975
Cheramoeca_leucosterna	Cheramoeca_leucosterna	14	Cup	0	18.9607	25.7753	19.7156	26.13	19.5349	18.9072	2.72446	2.97716	7.88563	1.60559	1.90657	7.25369	1000	1	Hirundinidae	328	14	23.9	21	31.4	8.3	30.8	23	28.3	16.7	22.6	8.7	28	26.7	19.4	13.4	11.7	22.6	20.4	3.13462	-0.479153	-0.731761	0.980409	0.525046	-1.42643	-0.646986	0.534613	2.07037	0.0168402	1.14613
Chlamydera_guttata	Chlamydera_guttata	135	Cup	0	21.9802	29.1509	27.4715	27.4446	22.126	24.8126	1.63375	1.30356	3.48362	0.436155	0.543472	3.50809	1000	0	Ptilonorhynchidae	85	19.8	26.2	27.2	31.9	18.1	32.2	26.3	27.9	20.7	22.8	14.6	27.5	27.5	22.3	24.4	27.9	28	21.2	-1.61634	-1.22357	1.25597	-0.316436	2.56644	-0.501275	1.476	0.595244	1.94027	-0.0176435	2.13033
Chlamydera_maculata	Chlamydera_maculata	143	Cup	0	20.8196	27.7615	26.6318	25.671	19.9407	24.179	2.1465	1.81833	4.49072	1.00632	1.07328	3.87883	1000	0	Ptilonorhynchidae	136	17.1	25.3	24.2	30.9	11.4	30.4	23.6	27	18.3	21.9	9.6	26.2	26.3	20.1	25.4	28.1	28.1	20.7	-0.0303087	-0.371645	1.22462	-0.394183	1.77577	-0.124665	0.325694	0.756905	1.24678	0.045183	2.15534
Chlamydera_nuchalis	Chlamydera_nuchalis	209	Cup	0	26.4486	29.6308	28.7868	23.705	21.1002	21.135	1.60695	1.57819	1.37119	1.12617	0.931534	1.16036	996	0	Ptilonorhynchidae	149	23.1	28.5	26.1	32.1	25.9	30.9	21.2	25.4	19.6	22.4	18.7	23.2	24.3	21.3	22.3	29.8	30.3	27.2	-1.43092	0.874962	2.41359	0.324797	1.40161	0.327289	2.26338	-0.171139	0.499428	-0.264904	2.32015
Chthonicola_sagittatus	Pyrrholaemus_sagittatus	13.5	Dome	1	15.9493	22.3771	17.5843	23.9175	17.5436	19.2074	2.2022	2.15319	6.60421	0.824942	0.970081	5.87428	1000	1	Acanthizidae	85	12.7	20.1	18.5	26.1	7.3	25.7	22.2	25.4	15.7	19.3	7.9	25.2	24.1	17.7	24.2	23.6	23.4	17	0.65898	-1.51718	-0.171371	-0.58561	0.507291	0.372126	-1.17787	0.265498	-0.0762436	0.565722	1.13033
Cincloramphus_cruralis	Cincloramphus_cruralis	27.5	Cup	0	18.0048	24.3494	17.4619	25.622	18.7369	16.8595	3.29755	3.61291	7.99815	1.5365	2.05088	7.14284	1000	0	Megaluridae	460	12.8	25.7	18.5	31.4	8.1	30.9	22.8	28.1	15.4	22.5	7.9	27.5	25.3	18.3	9.5	9.8	21.2	21.2	3.76682	-0.40703	-0.962515	1.21375	-0.456405	-1.38107	-1.11088	0.192638	1.9138	-0.0270098	1.43933
Cincloramphus_mathewsi	Cincloramphus_mathewsi	26	Cup	0	17.9773	24.598	18.0352	25.3237	18.7577	17.7591	3.651	3.64639	8.39948	1.59486	2.12137	7.0755	1000	0	Megaluridae	536	12.2	25.5	18.6	31.1	7.6	31	22.6	28.2	15.9	22.7	8.1	27.5	25.3	18.2	25.6	27.6	22.7	17	4.09177	-0.298109	0.021567	-1.00769	1.03786	0.125948	-1.20294	0.231504	1.99796	-0.0776964	1.41497
Cinclosoma_castaneothorax	Cinclosoma_castaneothorax	65	Cup	0	21.5501	28.9658	27.1989	26.9179	20.849	24.2585	1.55843	1.51541	4.25429	0.588082	0.884285	3.80242	1000	0	Eupetidae	75	18.8	24.9	26.5	32.2	13.8	31.2	26.2	28	19.1	22.4	12.7	27.2	26.9	20.6	26.1	28.6	29	21.3	-0.952589	-1.09002	1.4531	-0.335181	2.11269	-0.233776	0.975188	0.881203	1.81443	-0.052942	1.81291
Cinclosoma_castanotum	Cinclosoma_castanotum	78	Cup	0	17.302	23.6941	14.3042	26.3867	18.605	15.6076	1.17953	1.58946	4.25531	0.571317	0.883242	5.31891	1000	0	Eupetidae	75	15.5	20.2	21.1	27.2	9.7	26.3	25.3	27.5	17.4	21	9.1	26.8	26.3	18.5	10.3	11.2	23.1	17	-0.81655	-1.52695	-1.10289	0.628736	-0.111034	-1.63278	-0.363027	0.467604	1.22496	0.168433	1.89209
Cinclosoma_cinnamomeum	Cinclosoma_cinnamomeum	57.5	Cup	0	20.9886	28.4096	27.4565	27.7741	21.1166	26.2948	1.82486	2.43752	4.63033	0.497319	0.874087	3.8396	1000	0	Eupetidae	78	17.2	23.7	22.1	31.4	12.4	31.2	26.9	28.3	19.4	22.4	12.2	28.2	28.4	21.1	28.3	29.4	31.5	21.6	-0.380781	-1.23175	1.88357	-0.281954	2.78265	-0.506209	0.145863	0.397962	2.04341	0.0854445	1.75967
Cinclosoma_punctatum	Cinclosoma_punctatum	113	Cup	0	14.1698	19.6089	16.0421	22.543	16.3272	17.9575	2.43968	2.48412	5.56172	1.07472	1.2271	5.01477	1000	0	Eupetidae	67	8.9	18.5	15.2	24.7	5.6	24.4	20.3	24.5	13.8	18.4	7.3	24.3	22.4	16.4	19.7	20.6	19.2	13.8	0.99633	-0.6115	-1.33287	-0.844483	-0.651942	0.451355	-2.14764	-0.128568	-0.712345	0.713182	2.05308
Cisticola_juncidis	Cisticola_juncidis	6.5	Cup	0	26.1467	28.9051	28.2198	22.6253	20.3653	20.3226	1.932	1.33182	1.05211	1.2234	1.09016	1.02537	983	0	Cisticolidae	22	22.3	28.3	26.2	31.2	26.3	30.4	20.6	24.5	18.8	22.2	18.8	22.7	22.7	21.1	20.3	28.1	29.25	24.3	-1.2908	1.21126	1.80623	0.0944869	0.815295	0.669092	2.21029	-0.22551	0.115487	-0.124817	0.812913
Colluricincla_boweri	Colluricincla_boweri	43.5	Cup	0	20.9355	24.0361	23.5829	21.2868	18.927	18.9223	1.36406	1.27064	1.30391	0.38684	0.324615	0.420909	999	0	Pachycephalidae	6	18.9	23.6	22.1	26.5	21.5	26	20.6	22	18.3	19.5	18.3	19.8	21.3	18.8	18.9	23.3	23.5	20.3	-2.89423	-0.291927	0.211415	-0.144356	-0.273533	0.88224	0.973365	-0.410543	-1.7645	0.226448	1.63849
Colluricincla_harmonica	Colluricincla_harmonica	66	Cup	0	15.9952	21.4683	15.2898	23.6034	16.9944	15.0157	3.23872	3.49516	6.7641	2.05592	1.90395	6.15339	1000	0	Pachycephalidae	674	9.5	21.9	14.8	28.8	6.3	28.9	20.1	27.3	13	21.4	6.5	25.7	24.8	16.9	8.7	10.3	22.1	14.8	3.55083	0.736983	-1.5631	0.407749	-1.03944	-1.36547	-2.07899	-0.224689	1.12145	-0.0680861	1.81954
Colluricincla_megarhyncha	Colluricincla_megarhyncha	37	Cup	0	22.1277	25.6206	25.0782	21.3918	18.5069	19.2887	2.59465	1.93	2.04584	0.892489	1.09893	1.81058	971	0	Pachycephalidae	82	18.3	27.5	22.4	29.6	21.5	28.4	20	23.4	16.3	20.2	16.5	23.2	21.1	18.6	18.9	26.6	27.7	20.5	-0.637547	0.490183	1.03916	-0.285857	-0.37332	0.938669	0.940722	-0.394043	-0.682867	0.512239	1.5682
Colluricincla_woodwardi	Colluricincla_woodwardi	55	Cup	0	27.3222	30.5619	29.3701	24.2156	21.631	21.3513	0.879329	0.819587	0.862332	0.667832	0.404317	0.979591	998	0	Pachycephalidae	39	25.5	28.4	29.2	32.2	27.9	30.9	23.4	25.5	21.1	22.3	20.1	22.8	23.6	21.6	21.4	28.8	30.3	27.5	-3.02559	0.00601169	2.37726	0.460722	1.25377	0.496145	3.06603	0.118338	0.442726	-0.360792	1.74036
Conopophila_albogularis	Conopophila_albogularis	13.225	Cup	0	27.5371	29.4645	28.4483	23.1355	21.0655	20.1987	0.424353	0.512811	0.29826	0.368973	0.405769	0.41947	979	0	Meliphagidae	32	26.5	28.2	28.7	30.5	28.1	29.1	22.8	23.9	19.8	21.5	19.2	20.8	23.9	21.2	20.3	28.3	29.2333	27.6	-3.78587	-0.270558	2.2092	0.481871	1.09882	0.269019	3.13427	0.0717222	-0.522901	-0.288425	1.1214
Conopophila_rufogularis	Conopophila_rufogularis	10.85	Cup	0	26.7244	30.218	29.4368	24.0612	21.4005	21.6615	1.39344	1.33931	1.09547	1.35704	1.00338	1.29155	997	0	Meliphagidae	132	24.1	28.9	27.7	32.2	27.4	31	20.6	25.6	18.8	22.3	18.8	24	24.7	21.7	21.9	29.9	30.6	27.1	-1.43322	1.21608	2.44943	0.313983	1.56335	0.176852	2.68221	-0.0750484	0.643382	-0.131291	1.03543
Conopophila_whitei	Conopophila_whitei	10.2	Cup	0	22.1486	29.2079	27.7002	27.2898	22.1311	24.9488	1.75944	1.48082	3.88178	0.613124	0.576286	3.63547	470	0	Meliphagidae	24	19.8	25.5	27.5	32.2	14.6	31.7	26	27.9	21.1	22.7	12.8	27.3	27.5	22.3	14.8	27.5	27.8	21.1	-1.22498	-1.0337	1.18839	-0.296871	1.65837	-1.4032	1.27112	0.967926	1.88375	-0.0468163	1.0086
Coracina_lineata	Coracina_lineata	83	Cup	0	21.6595	25.0404	24.561	21.1903	18.5148	19.0141	2.23039	1.6976	1.79641	0.652385	0.843717	1.42141	994	0	Campephagidae	28	17.5	25.4	22.3	28	21.1167	27.5	20	22.4	16.6	19.4	16.3	22.4	21.2	18.8	18.7	24.8	27.1	23.4	-1.41428	0.116982	1.1723	0.227582	-0.31369	0.897255	0.808619	-0.398966	-1.3053	0.692112	1.91908
Coracina_maxima	Coracina_maxima	139.5	Cup	0	19.7901	26.3808	21.1077	25.8154	19.8114	19.5999	2.73296	2.53626	7.1269	1.39298	1.43435	6.43777	1000	0	Campephagidae	297	15.3	26.2	21.6	31.2	10.3	30.7	23.3	27.9	17.4	22.4	10.4	27.8	26.7	20.2	28	28.3	21.4	19.5	2.07954	-0.649613	0.192483	-0.817477	2.13531	-0.0100235	-0.282754	0.466604	1.872	0.0984068	2.14457
Coracina_novaehollandiae	Coracina_novaehollandiae	118.5	Cup	0	17.5831	23.0061	18.3826	23.6046	17.6795	17.5132	3.85252	3.54217	7.07936	1.91536	1.93125	5.73079	999	0	Campephagidae	755	11.9	26.8	17.6	30.8	7.9	30	20.05	26.9	14.9	22.5	7.7	26.4	24.5	17.2	17.2	11.8	25.2	15.1	3.72998	0.682182	-1.00134	0.414636	-0.213165	-0.448705	-1.34125	0.0648834	1.41392	0.0330355	2.07372
Coracina_papuensis	Coracina_papuensis	67.5	Cup	0	22.9842	26.6774	24.8326	22.7938	19.3726	19.2701	4.58095	3.35208	6.04469	1.41819	1.78001	3.75966	995	0	Campephagidae	284	14.1	28.4	19.7	31.7	8.4	30.5	20.3	24.9	16.1	22.2	7.8	23.8	23.3	19.5	20.1	28.1	28.4	27.3	2.91425	0.668138	2.04681	0.432824	0.465337	0.358012	-0.789779	0.363397	0.387317	0.0103286	1.8293
Coracina_tenuirostris	Coracina_tenuirostris	63.1	Cup	0	18.6644	23.2575	22.0844	21.8227	17.4632	19.1082	3.47201	2.7009	4.02079	1.22015	1.27455	3.13611	997	0	Campephagidae	123	12.4	27.2	17.9	28.9	12.9	28.9	20	24.2	15.3	20.1	15.1	25.5	22.7	17.2	18.5	24	22.3	15.3	1.08498	0.515253	-0.492454	-0.877129	-0.472498	0.281927	-0.899892	-0.356866	-0.152686	0.816833	1.80003
Corcorax_melanorhamphos	Corcorax_melanorhamphos	352.5	Cup	0	15.3607	21.7961	14.2624	24.447	17.2837	16.0127	2.13058	2.42184	6.28038	1.15809	1.08305	6.3931	1000	0	Corcoracidae	194	11.6	19.7	17.3	26.5	7.1	27.5	22.5	26.9	15.3	19.2	7.9	25.7	24.2	17.2	22.7	9.9	21	14.1	1.14298	-1.05471	-1.82323	0.318885	0.24337	0.169439	-1.46876	0.0923935	0.395262	0.318674	2.54716
Corvus_bennetti	Corvus_bennetti	395	Cup	0	20.732	27.7339	23.6349	27.0866	20.8729	22.0189	2.25648	2.29966	6.81213	0.820162	1.38353	6.46403	996	0	Corvidae	409	16.6	25.5	22.8	31.4	11.5	31.4	25.6	28.3	18.3	22.7	11	28.2	27.3	20.9	28.2	28.5	28.1	20.7	1.24664	-1.52763	1.25337	-0.433724	2.48225	-0.154928	0.100609	0.551338	2.12689	0.046013	2.5966
Corvus_coronoides	Corvus_coronoides	660	Cup	0	16.042	22.0577	15.9189	24.0115	17.3393	16.7086	2.61013	2.73809	5.99465	1.63819	1.38677	5.7724	1000	0	Corvidae	440	12.3	21.4	17.7	28.3	7.3	28.3	21.02	27.2	14.9	20.6	7.3	25.9	24	17	19.8	13	21.9	13.4	1.95631	0.0419623	-1.5619	-0.039774	-0.130732	-0.0465894	-1.32375	0.149372	0.899029	0.10378	2.81954
Corvus_mellori	Corvus_mellori	512.5	Cup	0	14.7089	19.8944	12.2	23.6976	16.0717	13.7859	1.34746	1.8316	2.84562	1.38694	1.12627	4.60575	1000	0	Corvidae	130	12.3	17.3	17.3	23.7	7.2	15.6	21.7	26.1	14.3	18.2	7.1	20.4	21.6	15.6	8.9	12.2	19.3	14.5	-0.185686	0.21227	-1.84006	0.0761912	-2.07267	-0.337598	-1.38032	0.10808	-0.87137	-0.476087	2.70969
Corvus_orru	Corvus_orru	565	Cup	0	21.2548	25.6679	25.0489	22.5613	18.7989	20.9873	3.1756	2.70594	2.77913	1.79224	1.74851	2.77272	994	0	Corvidae	429	17.4	28.2	22	31.5	20.6	30.7	19.3	26.5	16.6	22.3	16.5	26.8	23.3	18.2	22.1	24.9	24.2	19.9	1.5119	1.79741	0.373499	-0.325283	0.28201	0.473228	0.723995	-0.391325	1.30162	0.241552	2.75205
Corvus_tasmanicus	Corvus_tasmanicus	650	Cup	0	12.4003	16.4862	10.329	20.8619	13.972	10.3969	2.16062	2.30333	4.00871	1.35729	1.36071	5.11231	999	0	Corvidae	48	8.6	19	12.7	23.4	5.5	22.3	18.5	24.5	11.5	17	5.5	21.5	21.32	13.7	11.4	11.1	16.3	12.8	0.861094	0.0671635	-2.5254	-0.139429	-2.4401	-0.114298	-2.4998	-0.447645	-1.50358	0.304763	2.81291
Cracticus_mentalis	Cracticus_mentalis	87	Cup	0	26.2139	28.4935	27.8924	23.1636	19.7774	19.3516	0.932791	0.630424	1.01699	0.484124	0.298215	0.814575	978	0	Artamidae	16	25.3	27.2	27.6	29.1	27	28.5	22.2	23.9	19.5	20	18.5	20.6	23.2	19.9	18.7	27.7	28.7	26.3	-3.32734	-0.288999	1.94012	0.360221	0.426289	0.282651	2.78188	-0.00625104	-0.968972	-0.133584	1.93952
Cracticus_nigrogularis	Cracticus_nigrogularis	132	Cup	0	20.2861	25.5979	22.9878	23.7314	18.9222	20.1844	3.55686	2.88313	5.9243	2.07973	1.78752	4.70826	999	0	Artamidae	617	15.2	27.9	21.6	31.7	9.9	30.8	20.3	27.3	16.6	22.4	10.3	27.2	24.4	18.4	18.9	27.8	24.7	19.5	2.89138	1.25161	0.601999	-0.642337	0.270256	-0.188091	-0.322071	0.501231	1.61489	0.11785	2.12057
Cracticus_quoyi	Cracticus_quoyi	184	Cup	0	24.95	27.5112	27.0468	21.1893	19.0437	18.7578	1.42458	1.01426	0.944227	0.999744	0.90887	0.686214	991	0	Artamidae	38	23.1	27.7	26.2	29.42	25.7	28.4	20	23.3	17.9	21.2	18	20.3	22.9	18.8	18.6	25.9	27.2	24.1	-2.06168	0.826879	1.34774	0.209154	0.0379128	0.313169	2.26196	-0.139309	-0.849147	-0.208392	2.26482
Cracticus_torquatus	Cracticus_torquatus	90	Cup	0	16.7629	22.0317	17.6786	23.1092	17.0062	17.3945	2.8078	2.99307	5.84394	1.91738	1.76617	4.97946	1000	0	Artamidae	557	11.8	21.5	16	27.5	7.8	27	20.3	27.2	14	20.7	8.2	26.1	22.2	16.9	11.9	12.6	22	22	2.53038	0.846047	-0.55858	1.0663	-1.28896	-0.185893	-1.5584	-0.132567	0.955546	0.132953	1.95424
Daphoenositta_chrysoptera	Daphoenositta_chrysoptera	13.5	Cup	0	16.6429	22.1744	16.4169	23.7953	17.3817	16.1737	3.54979	3.34564	7.01915	1.67833	1.79138	6.03211	999	0	Neosittidae	414	12.4	27.4	17.3	30.4	7.3	29.4	20.8	26.9	14.5	21.7	7.2	25.4	24.3	17.1	13.6	10.7	22.2	14.3	3.25359	0.171842	-1.58008	0.310231	-0.624826	-0.724908	-1.36176	0.102128	1.04786	-0.073397	1.13033
Dasyornis_brachypterus	Dasyornis_brachypterus	42.5	Dome	1	16.1709	20.503	18.263	20.8901	15.7814	15.0272	1.25225	1.15908	2.6127	0.632569	0.801781	4.38166	1000	1	Dasyornithidae	6	13.8	18	18.6	23.4	14.3	23.4	20.1	22	15.1	17.7	9.3	21.5	21.4	15.6	18.2	15.75	18.6	16.4	-1.47719	-0.9456	-1.45443	-0.0666149	-1.23545	0.603753	-0.553108	-0.351206	-2.02147	0.822728	1.62839
Dasyornis_broadbenti	Dasyornis_broadbenti	77	Dome	1	13.9646	17.8212	10.6749	22.5491	15.1032	8.85103	0.575315	0.69012	0.801927	1.12614	0.694023	2.2938	1000	1	Dasyornithidae	10	13	15.4	16.8	19.6	9.2	11.7	21.0833	25.5	14.05	17	6.6	12.1	25.4	15	7.4	10.6833	17.4	13.8	-2.40896	0.43252	-2.28842	0.0672369	-1.57941	-1.79667	-1.2225	-0.121407	-2.56701	-1.92811	1.88649
Dasyornis_longirostris	Dasyornis_longirostris	32.5	Dome	1	15.5675	18.9178	12.6686	22.5447	16.3221	8.50108	0.420364	0.716971	0.228658	0.479687	0.364452	0.251121	574	1	Dasyornithidae	5	15.2	16	18.5	20.4	12.5	13.4	22.4	24	15.9	17.2	8.3	9.1	22.4571	16.3	8.3	12.6429	18.5	15.3	-3.68052	-0.067804	-1.82147	0.100796	-1.7468	-0.64459	-0.526986	-0.141378	-3.36933	-2.22316	1.51188
Dicaeum_hirundinaceum	Dicaeum_hirundinaceum	9.25	Dome	1	18.8	24.15	23.2	23.5	18.1	19.9	4.45	3.70924	7.29317	1.99181	2.02102	5.54885	1000	1	Dicaeidae	640	12.9	27.9	18.6	31.4	7.6	30.1	20.3	27.6	15.1	22.4	7.5	26.5	18.8	24.15	23.2	23.5	18.1	19.9	4.20138	0.929506	-0.550497	-0.419268	1.13526	2.43049	-1.12141	0.256749	1.59999	-0.103455	0.966142
Dicrurus_bracteatus	Dicrurus_bracteatus	76	Cup	0	22.1106	25.7487	25.1544	21.5932	18.4846	19.5417	3.12101	2.29922	2.52739	1.00356	1.34782	2.05035	991	0	Dicruridae	136	17.7	27.8	22.3	30.4	20.9	28.9	19.9	23.5	16.7	21.3	15.8	22.9	22.2	18.4	22.3	22.2	25.4	25.0833	0.188839	0.695858	0.955369	0.627851	0.124609	0.875059	0.816924	-0.371043	-0.391318	0.279783	1.88081
Drymodes_brunneopygia	Drymodes_brunneopygia	30	Cup	0	16.8499	22.9145	12.2374	25.9865	18.2844	11.9099	1.61436	2.28079	2.50943	0.722828	1.21397	3.94918	1000	0	Petroicidae	73	14.4	19.5	19.8	26.6	9.1	16.9	24.8	27.1	16.5	20.3	8.4	21.2	26.1	18.1	9.9	10.9	19	16.3	-0.436231	-0.44056	-1.76078	0.415702	-0.305966	-1.62511	-0.694003	0.32002	0.112797	-0.826831	1.47712
Drymodes_superciliaris	Drymodes_superciliaris	44	Cup	0	25.784	27.6566	26.901	22.3107	19.2505	18.3315	1.58593	0.959253	2.46035	0.992424	0.374744	1.31716	526	0	Petroicidae	3	23.6	26.8	25.6	28.2	25.2	27.8	21.7	23.8	19.1	19.9	18.2	19.1	23.5	19.1	18.5	27.5	27.8	26	-2.11124	0.201222	1.76874	0.308634	0.241851	0.117715	2.21113	-0.149761	-1.24049	-0.413416	1.64345
Emblema_pictum	Emblema_pictum	10.5	Dome	1	24.3069	30.3554	29.85	26.6485	22.3086	25.2016	2.3755	1.67173	2.53811	0.925727	0.702609	2.06916	1000	1	Estrildidae	101	20.3	28	27.6	32.8	27.1	32.3	24.8	27.7	21.6	23.3	23	27.5	27	22.4	25.6	30.5	30	25.6	-1.04328	0.188974	2.23389	0.0464556	2.60241	-0.213916	2.20647	-0.196128	2.02238	-0.0345649	1.02119
Entomyzon_cyanotis	Entomyzon_cyanotis	120	Cup	0	20.8068	25.5251	23.6102	22.9445	18.6667	19.9983	3.60295	2.57251	5.50646	1.66964	1.44354	4.2686	999	0	Meliphagidae	270	14.4	27.7	21.6	31.7	8.3	29.4	20	26	16.2	21.4	8	25.1	21.7	18.4	21.7	24.5	26.4	19.9	2.00775	0.703495	0.641719	-0.201933	-0.0383402	0.987716	-0.525927	0.625315	0.664784	0.12215	2.07918
Eopsaltria_australis	Eopsaltria_australis	19.5	Cup	0	15.9442	21.0804	17.0981	22.3203	16.4731	16.588	2.58158	2.47647	5.93169	1.36476	1.19815	5.02017	1000	0	Petroicidae	138	11.6	20.7	17.1	25.45	7	25	20	25.1	14.4	18.7	6.6	23.9	21.2	16.5	18.7	21.9	19.1	14.5	1.30505	-0.251808	-1.17005	-0.8903	-0.972746	0.768659	-1.50051	0.0765266	-0.515211	0.442724	1.29003
Eopsaltria_georgiana	Eopsaltria_georgiana	17	Cup	0	16.0716	20.3406	12.4414	23.6038	16.8375	8.91624	1.15667	1.72943	1.30999	1.19109	0.953745	0.948404	1000	0	Petroicidae	20	14.5	18.6	18.3	23.8	10.4	14.1	22.3	25.8	15.8	18.7	8	10.2	22.5	16.5	8.4	12.3	19.5	15.6	-1.52446	0.972799	-1.6756	0.209855	-1.67093	-0.638501	-0.778608	0.00867784	-2.28103	-2.62676	1.23045
Eopsaltria_griseogularis	Eopsaltria_griseogularis	20	Cup	0	17.5077	23.403	12.3817	25.6602	18.8097	10.6327	1.70791	2.67261	1.37515	1.2414	1.32987	1.33286	1000	0	Petroicidae	58	15.2	20	19.4	27	10.3	13.9	23	27.2	16.5	20.5	8.6	12	26.7	18.7	10.4	12.3	26.6	16.1	-0.380131	1.20707	-0.657998	0.542115	0.0406905	-1.74742	-0.567466	0.18332	-1.12285	-2.82408	1.30103
Epthianura_albifrons	Epthianura_albifrons	14	Cup	0	15.4649	20.6182	12.8756	23.9613	16.5692	13.2724	1.89608	2.81234	3.49846	1.87236	1.70246	4.91199	999	0	Meliphagidae	206	12.5	19.5	16.3	26.6	8.5	22.1	20.6	27	13.8	20.3	6.2	21.5	22.9	16.1	12.1	14.1	19.1	18.175	1.55504	1.06226	-1.29527	0.334881	-1.3506	-0.44847	-1.39122	-0.136093	0.127327	-0.738957	1.14613
Epthianura_aurifrons	Epthianura_aurifrons	10.5	Cup	0	20.3146	27.4653	23.883	27.1015	20.3935	22.8022	2.62889	2.93294	7.58486	1.06021	1.61178	6.52843	1000	0	Meliphagidae	168	15.9	24.6	22.5	31.4	10.8	31.4	25.5	28.4	17.5	22.5	9.6	28.2	27.3	20.7	28.3	29.3	29.6	21.4	2.23781	-1.17233	1.59623	-0.369164	2.4344	-0.156715	-0.0665769	0.554864	2.09974	0.0479018	1.02119
Epthianura_crocea	Epthianura_crocea	8.625	Cup	0	25.9047	30.1434	29.7416	25.1732	21.7577	23.3052	2.01801	1.5308	1.78518	1.50514	1.07098	2.37781	1000	0	Meliphagidae	19	22.6	28.3	26.8	32.1	26.9	31.4	23	28.3	19.2	22.6	20.1	27.6	25	22.2	22.3	31.7	26.9	29.4	-0.596621	1.17747	2.35174	0.279314	1.80817	0.140972	2.36121	-0.195766	2.01299	-0.0677931	0.935759
Epthianura_tricolor	Epthianura_tricolor	11.5	Cup	0	21.0454	28.0233	24.3454	26.8947	20.7966	22.4084	2.70026	2.68908	7.29704	0.993065	1.48728	6.25489	1000	0	Meliphagidae	404	16.2	26.2	22.9	32.4	10.8	31.6	25	28.3	17.9	22.7	11.2	28.2	27.2	20.8	26.7	13.6	29.1	20.7	1.89057	-1.19658	0.317687	1.07728	2.29047	-0.267639	0.0180112	0.616534	2.12689	0.046013	1.0607
Eremiornis_carteri	Eremiornis_carteri	23.5	Cup	0	24.6611	30.5269	30.0461	26.3802	22.3799	25.0366	1.80882	1.22362	1.8787	0.853319	0.431836	1.77465	999	0	Megaluridae	101	20.8	27.3	28	32.5	27.7	32.3	24.8	27.7	21.6	23.1	23.1	27.1	26.4	22.4	25.3	30.4	30.8	25.1	-1.9569	0.0679215	2.27547	0.0250306	2.4466	-0.0392691	2.35586	-0.184596	1.90935	-0.0929105	1.37107
Erythrura_trichroa	Erythrura_trichroa	14	Dome	1	21.7059	24.5765	24.0697	21.4382	18.9869	18.7643	1.81241	1.65336	1.87182	0.435618	0.515365	0.642635	656	1	Estrildidae	3	19.9	25.1	22.8	27.5	22.3	26.9	20.8	22.2	18.4	19.5	18.3	19.2	21.4	18.8	18.7	24.8	25.9	20.5	-2.17761	-0.222622	0.666847	-0.176492	-0.271212	0.829645	1.23206	-0.361957	-1.79356	0.0506998	1.14613
Falcunculus_frontatus	Falcunculus_frontatus	30	Cup	0	15.2226	20.8936	14.1174	23.299	16.5066	14.5939	1.97814	2.14487	5.91208	1.49502	1.1648	5.65472	1000	0	Pachycephalidae	131	10.9	18.4	17.3	24.7	6.5	23.6	20.5	25.7	14.3	18.5	7.2	24.2	24.6	16.5	8.7	9.3	22.2	14.6	1.0627	-0.327135	-1.64515	0.485697	-1.19653	-1.32023	-1.5918	0.124499	-0.356783	0.386093	1.47712
Gerygone_chloronota	Gerygone_chloronota	6.5	Dome	1	27.4963	29.6111	28.552	23.2603	21.2379	20.4074	0.428762	0.6878	0.51895	0.558144	0.308024	0.554363	987	1	Acanthizidae	31	26.6	28.2	28.6	31	27.8	29.7	22.5	24.4	20.5	21.8	19.2	21.4	22.4	21.2	20.3	28.3	29.2	27.3	-3.57831	-0.101228	2.16917	0.443529	0.780233	0.776099	3.11275	0.0912911	-0.210816	-0.322901	0.812913
Gerygone_fusca	Gerygone_fusca	6.28	Dome	1	17.382	23.7308	15.1254	25.2018	18.3773	14.2275	2.44224	2.71477	6.45519	1.14917	1.56958	6.50479	1000	1	Acanthizidae	283	12.8	21.7	19.2	29.2	7.7	28.8	23.1	27.7	16.1	22.4	8.2	26.6	25.1	18.2	9.9	15.1	23.6	17	1.88067	-0.879401	-0.755155	0.262258	-0.489701	-1.28147	-1.05167	0.31986	1.64284	-0.106695	0.79796
Gerygone_levigaster	Gerygone_levigaster	6	Dome	1	21.5823	25.4471	24.7668	21.765	18.2287	19.6123	2.94457	2.22923	2.47004	1.08611	1.56656	2.33866	999	1	Acanthizidae	64	18.1	27.7	22.3556	30.1	21.1167	30	19.9	24.5	16.2	21.3	15.9	22.3	22.9	17.8	21	28.2	26.1	20.5	0.369258	0.813106	0.938156	-0.504973	-0.0216141	0.482739	0.885394	-0.370265	-0.192324	-0.0911561	0.778151
Gerygone_magnirostris	Gerygone_magnirostris	7	Dome	1	25.0857	27.6413	27.1281	21.5892	19.4349	19.1018	1.68887	1.27228	1.18458	1.07017	0.962926	0.819283	980	1	Acanthizidae	52	22.8	27.7	26.2	30.1	25.7	28.9	20.3	23.7	18	21.2	18	20.4	22.9	19.1	18.6	28.3	27.8	24.3	-1.65803	0.923616	1.62488	0.0194786	0.123877	0.329943	2.22702	-0.150128	-0.720773	-0.284829	0.845098
Gerygone_mouki	Gerygone_mouki	5.48	Dome	1	17.434	21.9625	20.9755	21.2567	16.8587	18.3376	2.07507	1.74047	2.55014	0.888473	0.953348	2.21083	1000	1	Acanthizidae	55	13.1	21.2	18.1	24.7	13.1	24.5	19.7	23.2	15.2	19.1	15.1	22.8	21.2	16.7	17.5	21.5	22.6	17.5667	-0.919751	0.151812	-0.363141	-0.338471	-1.02895	0.667101	-0.779706	-0.325313	-1.10334	0.620986	0.738781
Gerygone_olivacea	Gerygone_olivacea	7	Dome	1	18.7588	23.843	21.7941	22.8136	18.0034	19.8824	3.84064	2.88439	5.68803	1.32002	1.5099	3.99108	999	1	Acanthizidae	230	12.8	27.4	19.1	30.8	7.8	29.9	20.4	24.8	16.2	22.2	10	25.7	23.6	17.7	21.7	23	24.5	16.9	2.04557	0.302278	-0.0778473	-0.496751	0.164618	0.306276	-1.05716	0.297589	0.631379	0.436736	0.845098
Gerygone_palpebrosa	Gerygone_palpebrosa	7.68	Dome	1	24.1483	27.0011	26.5847	21.6341	19.1061	19.1418	1.66395	1.15341	1.17671	0.956087	0.570773	1.05719	996	1	Acanthizidae	44	21.1	27.2	24.4	28.9	23.9	28.5	20.1	23.5	17.6	19.9	18	21.9	21.3	19.1	18.7	28.1	28.9	23.4	-2.10689	0.544719	1.65239	-0.0300616	-0.206488	0.880223	1.68109	-0.268213	-0.924331	0.252213	0.885361
Gerygone_tenebrosa	Gerygone_tenebrosa	7.5	Dome	1	26.3475	29.9697	28.3948	25.3616	22.3654	21.4044	1.32893	0.921228	3.78623	1.25398	0.599665	3.20935	999	1	Acanthizidae	16	22.6	28	27.5	31.3	18.3	31	24.6	27.9	22.1	23.3	13.7	25.5	27	22.2	26.2	18.4	30.1	23.8	-1.28768	-0.0665468	1.16474	1.02395	2.60186	-0.168728	1.85318	0.715244	1.79248	-0.506529	0.875061
Grallina_cyanoleuca	Grallina_cyanoleuca	82.25	Cup	0	17.3547	22.6689	17.859	23.5514	17.4118	17.4679	3.7631	3.51479	6.8377	1.7668	1.91547	5.40666	998	0	Monarchidae	679	12.3	26.1	17.9	30.5	7.9	29.4	20.4	26.8	14.8	22.2	7.8	26	22.5	17.1	19.4	12.9	19.5	14.5	3.45666	0.567416	-1.76276	0.0146133	-0.458498	0.428502	-1.25742	0.117447	1.24455	0.0122326	1.91514
Grantiella_picta	Grantiella_picta	23	Cup	0	16.9285	23.5769	17.6743	24.702	17.9174	17.9393	2.93258	3.09585	8.00792	1.15728	1.52471	6.84358	1000	0	Meliphagidae	69	12	21.9	18.1	29.2	7	29	22.3	26.7	15	20.5	7.9	26	24.5	17.8	24.8	9.4	22.9	15.4	2.5727	-1.16554	-1.44873	0.601336	0.677656	0.298866	-1.3298	0.218078	0.743015	0.260077	1.36173
Gymnorhina_tibicen	Gymnorhina_tibicen	285	Cup	0	15.1	21.1	13.6	23.1	16.7	17	2.68	2.83018	6.16086	1.68207	1.53081	5.62222	1000	0	Artamidae	665	12.2	21.7	17.3	28	7.7	27.9	20.3	26.4	14.1	19.9	6.9	25	15.1	21.1	13.6	23.1	16.7	17	2.18933	0.179254	-1.11169	-0.79142	-1.43263	2.60883	-1.35738	0.0566814	0.347085	0.200553	2.45484
Heteromunia_pectoralis	Heteromunia_pectoralis	15.5	Dome	1	26.7212	30.8437	29.9674	24.8393	21.8927	22.6383	1.42742	1.13215	1.11095	0.808248	0.650361	1.30645	997	1	Estrildidae	50	24.4667	29.4	29.2	32.6	28.5	31.4	23.4	26.4	20.6	22.6	20.5	25.1	24.6	22.1	22.3	29.9	30.9	26.9	-2.22406	0.277809	2.46623	0.300697	1.69456	0.270602	2.98719	0.0237223	1.11272	-0.133172	1.19033
Hirundo_ariel	Petrochelidon_ariel	11.5	Dome	1	18.7757	24.2753	20.2135	23.955	18.234	18.5962	3.86423	3.7529	7.50479	2.08341	2.10242	5.8449	1000	1	Hirundinidae	525	12.6	26	18.2	31.2	8	30.7	20.4	27.6	15	22.5	7.8	27	22.9	17.9	24.5	9.6	19.1	18	4.20472	0.893903	-1.63935	0.758093	0.33811	0.817157	-1.17833	0.156845	1.69954	-0.0108069	1.0607
Hirundo_neoxena	Hirundo_neoxena	14.5	Cup	0	16.4658	21.5503	16.1839	23.083	16.7559	15.572	3.05045	2.99794	6.19787	1.77562	1.54219	5.44246	995	0	Hirundinidae	483	11.4	23.5	17.2	28	8.1	27.9	20.1	26.4	13.8333	19.7	6.9	24.3	22.3	16.8	17.9	10.7	19.1	14.4	2.48164	0.41792	-1.98669	0.204494	-0.728826	0.338413	-1.43529	-0.0231158	0.191015	0.0787328	1.16137
Hirundo_nigricans	Petrochelidon_nigricans	16.5	Cup	0	17.3876	22.9358	16.5446	24.2685	17.8007	15.557	3.64015	3.68006	7.17812	2.05535	2.0818	6.33693	999	0	Hirundinidae	615	12.2833	27.2	17.5	32	7.9	30.3	20.3	27.6	14	22.4	7.8	27.4	23.9	17.6	18.6	28.2	22.9	14.6	4.06752	0.75372	-0.192573	-1.35595	-0.0935527	-0.091978	-1.30901	0.0659952	1.7291	0.0869702	1.21748
Hylacola_cauta	Calamanthus_cautus	15	Dome	1	16.2543	22.4409	11.0336	25.7556	17.7832	10.6299	1.25141	1.99246	2.05007	0.671177	0.828495	3.13251	1000	1	Acanthizidae	71	14.4	18.2	19.6	25.6	8.4	16	24.8	27.1	16.5	18.9	7.7	19.5	25.8	17.9	9.4	10.8	21.8	16.1	-1.32567	-0.45389	-1.4137	0.507539	-0.474288	-1.58185	-0.767251	0.361504	-0.520635	-1.00251	1.17609
Hylacola_pyrrhopygia	Calamanthus_pyrrhopygius	17	Dome	1	15.5781	21.1028	16.7855	22.9574	16.6882	16.5288	1.75375	1.83414	5.34111	1.49034	0.862701	4.93088	1000	1	Acanthizidae	55	12.7	18.1	17.9	24.1	8.4	23.7	20.8	25.6	15	18.2	8	24.2	21.1571	16.6	17.1	6.7	22.1	17.4	0.323153	-0.220041	-1.51385	1.08491	-1.10454	0.638418	-1.17625	0.0840804	-0.468766	0.449923	1.23045
Lalage_leucomela	Lalage_leucomela	30.75	Cup	0	23.3992	26.6109	26.0149	21.5703	18.8957	19.332	2.93449	2.09077	2.16442	1.02437	1.30739	1.73129	989	0	Campephagidae	97	18.8	28.2	22.9	30.2	21.8	28.8	20	23.5	16.7	21.2	16	22.9	20.5	18.8	19	27.4	27.6	21.9	-0.132742	0.816734	1.24896	-0.195747	-0.433986	1.16208	1.08177	-0.341123	-0.419144	0.292927	1.48785
Lalage_tricolor	Lalage_tricolor	28.75	Cup	0	20.059	25.8265	21.2998	24.9344	19.3672	19.2372	4.7448	4.06455	8.27607	1.72292	2.1895	6.16591	998	0	Campephagidae	635	13	27.9	18.7	31.7	8.3	31.4	21.3	27.7	15.9	22.7	7.9	26.9	24.6	19.2	22	29.2	30.3	15.3	4.72899	0.335425	0.961065	-1.0864	0.835203	0.0802745	-1.04893	0.206159	1.76935	-0.0826518	1.45864
Lichenostomus_chrysops	Lichenostomus_chrysops	17.5	Cup	0	15.9192	21.1443	17.2785	22.705	16.7687	17.1632	2.73368	2.37683	5.86794	1.38411	1.15865	5.15158	1000	0	Meliphagidae	137	11.4	20.5	17.1	25.2	7.8	25.8	20.5	25.7	14.4	18.9	7.7	24.4	21.9	16.9	19.1	24.7	21.8	19.3	1.31131	-0.237341	-0.0358946	-0.471083	-0.671618	0.591967	-1.46846	-0.00715325	-0.21679	0.375834	1.24304
Lichenostomus_cratitius	Lichenostomus_cratitius	20	Cup	0	15.8683	21.0527	11.2427	25.3802	17.517	9.78223	0.907288	1.3131	1.72836	0.632986	0.701068	2.14695	1000	0	Meliphagidae	51	14.6	17.4	18.8	23.9	8.5	13.7	23.9	26.4	16.5	18.9	7.4	14.3	25.4	17.5	9.3	12.3	21.4	15.9	-2.17994	-0.344211	-1.3836	0.319307	-0.683321	-1.47839	-0.836337	0.257457	-1.46616	-1.93195	1.30103
Lichenostomus_fasciogularis	Lichenostomus_fasciogularis	27.55	Cup	0	21.2925	25.3705	24.9006	21.5768	18.028	20.1085	1.27831	1.11085	1.479	0.631464	0.69502	2.14469	1000	0	Meliphagidae	23	20.1667	24.7	24.1	28	22.6	27.9	20	22.4	16.7	19.5	16.6667	22.7	21.7	17.8	21.3667	26.1	26.1	23	-2.17634	-0.249919	1.08335	0.0115492	-0.241798	0.922852	1.44522	-0.215751	-1.23444	0.742443	1.44012
Lichenostomus_flavescens	Lichenostomus_flavescens	13.8	Cup	0	27.0442	30.6936	29.7122	24.5098	21.7738	21.9286	1.12695	1.17422	1.04847	0.763183	0.572164	0.887198	996	0	Meliphagidae	102	24.7	28.5	28.7	32.6	27.9	31.3	23.3	26.3	20.8	22.5	19.8	23.4	24.6	21.9	22	30	30.9	28.9	-2.514	0.246389	2.71029	0.537957	1.60888	0.231235	2.9108	0.0259243	0.812506	-0.455321	1.13988
Lichenostomus_flavicollis	Lichenostomus_flavicollis	27.75	Cup	0	11.5304	15.4197	8.97466	20.2433	13.2431	9.43167	1.80418	1.7276	2.595	1.11494	0.864252	4.60368	1000	0	Meliphagidae	275	7.3	13.8	11.5	17.4	4.4	16	17.7	21.9	11	14.3	5.4	21.4	21.4	13.4	6.6	9	16.8	12.8	-0.515045	-0.166738	-2.6088	0.0872096	-2.96311	-0.609078	-2.87625	-0.541937	-3.01039	1.27286	1.44326
Lichenostomus_flavus	Lichenostomus_flavus	22	Cup	0	24.4412	27.5339	27.228	21.7067	19.4254	19.7642	1.23415	1.05897	1.10991	1.12061	0.601856	1.07177	1000	0	Meliphagidae	48	22.7	27.2	26	30.1	25.5	29.4	20	24	18.4	20.7	18.6	21.9	21.5	19.6	18.6	27	27.3	24.3	-2.19537	0.733067	1.46397	0.12894	-0.0301958	0.831173	2.17671	-0.160043	-0.559194	0.0250682	1.34242
Lichenostomus_frenatus	Lichenostomus_frenatus	35	Cup	0	21.3072	24.3667	23.9186	21.2871	18.9531	18.9508	1.71706	1.56112	1.57571	0.425742	0.394247	0.450826	1000	0	Meliphagidae	8	19.5	25.4	22.7	27.9	22.1	27.4	20.3	21.9	18	19.5	18	19.7	21.3	18.9	18.9	23.5	23.8	20.2	-2.45998	-0.201465	0.254438	-0.165055	-0.244878	0.887831	1.15922	-0.369979	-1.80735	0.229688	1.54407
Lichenostomus_fuscus	Lichenostomus_fuscus	16.35	Cup	0	15.1646	21.4045	13.648	23.9187	16.9689	14.5036	2.20056	1.92425	6.6378	1.00147	0.910655	6.51453	1000	0	Meliphagidae	87	12.7	20.4	18.3	25.1	7.3	25	21.5	25.1	15.7	18.9	7.9	24.3	24.5	16.7	7.2	8	20.7	14.1	0.741826	-1.44896	-2.00026	0.495277	-1.30235	-1.41617	-1.20269	0.240073	-0.402177	0.501069	1.21352
Lichenostomus_hindwoodi	Lichenostomus_hindwoodi	23.45	Cup	0	19.3873	23.5118	22.9627	20.7523	18.1215	18.6154	0.773102	0.825035	0.988103	0.294703	0.242218	0.61478	842	0	Meliphagidae	2	18.2	20.7	22.2	24.9	21.7	24.7	20.5	21.2	17.9	18.5	18.1	19.5	20.3	18	18.1	22.6	23.2	19.1	-3.52392	-0.551039	-0.0215046	-0.234874	-0.790832	1.1004	0.918086	-0.442191	-2.31384	0.489602	1.37014
Lichenostomus_keartlandi	Lichenostomus_keartlandi	15	Cup	0	23.6988	29.9662	29.5351	26.6556	22.2516	25.5183	2.13801	1.36866	1.83866	0.848087	0.486108	1.75481	1000	0	Meliphagidae	169	20	27	27.7	32.4	27	31.9	24.8	27.7	21.6	23.2	23.1	27.3	26.1	22.4	26.2	30.1	30.8	21.7	-1.71402	0.150102	1.85123	-0.36546	2.46802	0.146703	2.17703	-0.184676	1.96586	-0.0637377	1.17609
Lichenostomus_leucotis	Lichenostomus_leucotis	24	Cup	0	14.917	20.6197	13.7623	23.8466	16.8219	15.0999	2.15253	2.6064	5.09203	1.63806	1.54425	5.92347	1000	0	Meliphagidae	197	10.9	19	16.8	25.9	5.8	23.7	21.5	26.9	14.3	19.2	6.9	24.7	23	16.9	10.5	10.7	18.8	13.9	1.70498	0.160202	-2.0864	0.131279	-1.25147	-0.587867	-1.70228	0.127845	0.251805	0.107091	1.38021
Lichenostomus_melanops	Lichenostomus_melanops	22.6	Cup	0	14.9568	20.8754	13.7214	23.5873	16.4798	14.3044	1.50861	1.71615	6.0347	1.16225	1.07924	5.98358	1000	0	Meliphagidae	71	12.9	17.9	17.8	23.6	7.6	23.4	21.7667	25.1	14.6	18.3	7.7	23.9	24.6	16.5	22.5	8.9	21	14.3	0.411951	-1.02959	-1.8714	0.442452	0.108825	-0.0237108	-1.22071	0.155048	-0.626512	0.495299	1.35411
Lichenostomus_ornatus	Lichenostomus_ornatus	16.65	Cup	0	16.9107	23.2778	13.0331	26.108	18.3382	14.1155	1.02685	1.36398	3.20713	0.700176	0.758997	4.75469	1000	0	Meliphagidae	122	14.6	18.7	20	25.8	8.6	17	24.9	27.1	16.6	19.7	8	21.3	26.3	18.4	10.5	11.4	23.3	16.9	-1.28633	-1.09171	-1.07336	0.604227	-0.12077	-1.61958	-0.680474	0.40045	-0.0398094	-0.726809	1.22141
Lichenostomus_penicillatus	Lichenostomus_penicillatus	17	Cup	0	16.3798	22.5806	15.5351	24.6764	17.5105	16.3282	2.82384	3.41073	7.22408	1.55047	1.96912	6.58584	1000	0	Meliphagidae	449	12.5	22.7	17.8	29.9	6.8	29.3	22.1	27.6	15	22.4	7.9	27	24.7	17.2	23.9	9.9	19.8	14.9	3.17484	-0.224238	-1.89046	0.372029	0.463074	0.113153	-1.32264	0.217089	1.67172	0.00233696	1.23045
Lichenostomus_plumulus	Lichenostomus_plumulus	15.75	Cup	0	21.7363	27.7668	23.9958	26.1711	20.7655	21.476	3.75067	2.83095	7.58361	1.17636	1.48775	6.10574	1000	0	Meliphagidae	204	16.2	28	23	32.1	10.3	30.8	24.3	27.7	18.3	22.7	9.6	27.7	28	21.1	28	29.4	30.5	25.7	2.55918	-0.78025	2.23419	0.186598	2.66931	-0.399173	-0.00416521	0.677039	1.88412	0.0866148	1.19728
Lichenostomus_unicolor	Lichenostomus_unicolor	31	Cup	0	26.894	29.7594	28.856	23.365	21.14	20.8887	1.29935	1.26508	0.991887	1.24551	0.927662	1.04334	994	0	Meliphagidae	114	24.3	28.3	27.6	31.8	27.4	30.8	20.6	25.1	18.8	22.2	18.8	22.8	23.5	21.2	20.2	29.5	30.3	24.3	-1.71888	1.08573	2.04856	-0.00390739	1.0044	0.394845	2.69309	-0.0805483	0.300873	-0.250052	1.49136
Lichenostomus_virescens	Lichenostomus_virescens	29.3	Cup	0	19.1832	25.2375	18.7183	26.0908	19.4864	16.9224	3.37226	3.75518	8.09739	1.28478	2.04489	7.40256	1000	0	Meliphagidae	652	14.42	26.9	18.4	31.4	10	31.1	23	28	15.4	22.7	8	27.6	26.3	19.1	10.2	13.6	23.4	17.1	3.74273	-0.836285	-0.878092	0.415275	0.0514348	-1.60862	-0.803184	0.0567389	1.95529	-0.00774023	1.46687
Lichmera_indistincta	Lichmera_indistincta	12.33	Cup	0	21.4255	25.9441	23.2691	23.2669	19.0653	18.7306	3.53164	2.90513	5.87315	2.00673	1.7565	4.99107	999	0	Meliphagidae	494	16	28.2	21.1	31.7	11.7	30.7	20.4	26.9	16.6	22.4	9.5	26.4	20	18.6	22	13.6	24.4	27.2	2.85323	1.07418	0.453113	1.70145	-0.313716	1.60177	-0.16644	0.294468	1.38609	0.0461793	1.09096
Lonchura_castaneothorax	Lonchura_castaneothorax	13.75	Dome	1	22.1211	25.9919	25.5309	21.9141	18.7246	20.3634	3.06242	2.3472	2.45248	1.17507	1.40111	2.03969	992	1	Estrildidae	116	17.4	27.8667	22.2	30.9	20.8	29.5	20.3	24.5	16.5	21.9	16.6	23.6	21.4	18.6	22.7	24.7	23.5	27.6	0.345554	0.973451	1.17661	0.61933	0.0498433	1.19426	0.762654	-0.385017	0.161122	0.105039	1.1383
Lonchura_flaviprymna	Lonchura_flaviprymna	11.5	Dome	1	28.0128	31.2337	29.9976	24.2108	21.9227	21.7337	1.00599	1.07793	1.13025	0.559961	0.484639	0.711047	664	1	Estrildidae	10	27.1	29	29.1	32.1	28.2	30.9	22.9	24.6	21.1	22.2	20.3	22.4	24.4	22.1	22	30.5	31.8	28.4	-2.85486	-0.0777079	2.80849	0.46103	1.62371	0.310028	3.26072	0.134653	0.100956	-0.212691	1.0607
Machaerirhynchus_flaviventer	Machaerirhynchus_flaviventer	9.5	Cup	0	23.336	26.0871	25.6288	21.4446	19.1031	18.8063	1.83155	1.4535	1.44505	0.65773	0.392245	0.416726	988	0	Monarchidae	15	20.1	26.7	23.1	28	22.6	27.5	20	23	18.1	19.6	18	19.4	21.3	19.1	18.7	25.9	27.4	23.4	-2.3259	0.180131	1.29183	0.130272	-0.206488	0.880223	1.31334	-0.345282	-1.50898	-0.115319	0.977724
Malurus_amabilis	Malurus_amabilis	9.02	Dome	1	24.9322	27.411	26.9518	21.4805	19.0627	18.6616	1.38619	1.04816	1.15725	1.09626	0.510931	0.461333	997	1	Maluridae	20	22.9	27.2	25.5	29.4	25.1	28.5	20	23.7	18.1	20.1	18	19.5	20.9	19.1	18.6	26.9	27.7	25.2	-2.3336	0.82023	1.61737	0.265278	-0.300902	1.00605	2.11028	-0.17816	-1.15596	-0.330672	0.955207
Malurus_coronatus	Malurus_coronatus	10.5	Dome	1	26.7841	30.7837	29.8857	24.5889	21.789	22.1126	1.04162	0.871931	1.2143	0.491387	0.414069	0.991124	997	1	Maluridae	23	25.6	28.1	29.2	31.6	28	30.5	23.6	25.4	21.2	22.4	21	23.3	24.6	21.7	21.1	30.2	30.9	26.8	-2.99026	-0.286785	2.47595	0.258684	1.46644	0.135497	3.08459	0.112386	0.513773	-0.243745	1.02119
Malurus_cyaneus	Malurus_cyaneus	10.2	Dome	1	15.1279	20.3963	14.469	23.0548	16.2556	15.072	2.0987	2.26678	5.42185	1.48971	1.25757	5.61586	1000	1	Maluridae	172	12.3	20.4	16.3	25	7.8	25.1	20.3	25.8	13.9	18.9	7	24.7	21.2	16.4	8.2	11.5	19.2	14.2	1.15876	-0.174919	-1.93939	0.104507	-1.99461	-0.223412	-1.46293	-0.076397	-0.145246	0.41491	1.0086
Malurus_elegans	Malurus_elegans	11.05	Dome	1	16.0056	20.1377	12.4513	23.4018	16.659	8.8554	0.956506	1.59149	1.25173	1.15076	0.76108	1.04728	1000	1	Maluridae	15	15	18	18.6	23.5	10.8	13.6	22.34	25.6	15.8	18.2	8.1	10	22.5	16.4	8	12.4	18.9	15.6	-1.86461	0.791593	-1.7494	0.177112	-1.73742	-0.681672	-0.655468	0.0266141	-2.50586	-2.55456	1.04336
Malurus_lamberti	Malurus_lamberti	8.25	Dome	1	19.0985	24.5957	21.3668	23.9607	18.4834	19.1541	2.9402	3.08779	6.0763	2.46907	1.92105	5.25128	996	1	Maluridae	575	14.5	26.7	19.7	31.2	10.2	31.3	20.4833	27.9	16.1	22.5	9.3	27.5	26.7	17.9	21.9	19.9	23.3	17.6	3.26039	1.62064	-0.379676	-0.149521	0.899253	-0.711718	-0.618674	0.205772	1.85679	0.021788	0.916454
Malurus_leucopterus	Malurus_leucopterus	7	Dome	1	20.0671	27.0348	22.3942	26.8072	20.2484	21.2914	2.63792	2.82204	7.76061	0.986518	1.65803	6.83424	996	1	Maluridae	428	15.4	24.7	22.4	31.4	10.3	31.1	25	28.4	17.3	22.6	9.4	28	27.3	20.4	12	28.9	25.4	19.5	2.25578	-1.36781	0.775529	-0.724409	0.806598	-1.70488	-0.17181	0.571912	2.09888	-0.0075587	0.845098
Malurus_melanocephalus	Malurus_melanocephalus	7	Dome	1	22.305	26.3053	25.8241	22.3562	19.0292	20.8942	3.1216	2.57763	2.47375	1.35615	1.62959	2.12061	997	1	Maluridae	209	18.3	28.2	22.6	31.6	21.6	30.4	20.1	24.9	16.8	22.2	16.6	24.4	24.7	18.6	21	24.6	24.7	27.7	0.833274	1.31783	1.34325	0.687286	0.589924	-0.0810282	0.972464	-0.378176	0.473391	0.137279	0.845098
Malurus_pulcherrimus	Malurus_pulcherrimus	9.775	Dome	1	17.3624	22.9503	12.5089	25.7486	18.8633	10.8869	1.58073	2.41935	1.72022	1.09548	1.09184	1.74611	1000	1	Maluridae	55	15.5	20	19.75	27	10.2	14.2	23.9	27.2	17	20.5	8.7	12.7	26.1	18.8	10.6	12.4	21.8	16.6	-0.739018	0.714056	-1.23951	0.41116	-0.0391704	-1.52021	-0.496002	0.248192	-1.02243	-2.67597	0.990117
Malurus_splendens	Malurus_splendens	9.5	Dome	1	17.9728	24.0388	16.1915	25.736	18.7749	14.9328	2.04201	2.93899	6.38001	1.35532	1.64512	6.7522	1000	1	Maluridae	264	15	21.6	19.1	29	10.4	28.8	22.5	27.6	16.2	22.4	8.3	26.9	26	18.3	9.8	12.7	22.8	16.7	2.07383	-0.651301	-1.07113	0.431957	-0.279355	-1.58952	-0.621078	0.128411	1.65737	-0.0188214	0.977724
Manorina_flavigula	Manorina_flavigula	55	Cup	0	20.3899	26.9242	22.4626	26.2879	20.2173	20.6056	3.0321	2.89863	7.64965	1.24262	1.58763	6.65758	998	0	Meliphagidae	626	15.5	26.5	21.5	31.4	10.3	30.8	24	28.3	17.6	22.5	9.6	27.7	26.8	20.3	26.1	28.4	27.9	20.3	2.5368	-0.898022	1.17181	-0.480887	2.00548	-0.216744	-0.271873	0.461104	1.99951	-0.0334909	1.74036
Manorina_melanocephala	Manorina_melanocephala	60.35	Cup	0	16.695	22.0738	17.5144	23.1091	16.9498	17.4061	2.50085	2.36226	5.98624	1.55575	1.23849	5.03717	999	0	Meliphagidae	200	12.9	20.7	18.2	25.9	8.2	25.4	20.5	25.9	14.8	19.2	8	24.6	22.2	17	17.8	23	23.5	16.7	1.40125	0.00931597	-0.236518	-0.559561	-0.702215	0.374006	-1.12955	0.148548	-0.0476091	0.329921	1.78068
Manorina_melanophrys	Manorina_melanophrys	29	Cup	0	15.7965	20.6878	17.4551	22.1321	16.0788	17.6954	1.97078	1.9525	4.73473	0.676855	1.11177	3.76402	1000	0	Meliphagidae	40	13.1	19.9	18.2	24.5	10.5	24.7	20.6	23.2	14.5	18	8.4	22.4	22.3	15.8	11.5	21.2	23.3	16	-0.224153	-0.875214	-0.475763	-0.475746	-1.62076	-0.318781	-0.947154	-0.0640824	-1.4668	0.680935	1.4624
Manorina_melanotis	Manorina_melanotis	51.75	Cup	0	17.0502	23.3939	14.8115	26.5821	18.4529	17.6497	0.379188	0.500843	2.85719	0.403475	0.362192	4.7254	1000	0	Meliphagidae	7	15.9	17.4	21.7	23.9	10.5	17	25.9	26.9	17.5	18.7	10.2	21.3	27	18.6	21	16.6	23.4	17.1	-2.61536	-1.73258	-0.662523	0.118717	1.07842	-0.858552	-0.186627	0.481838	-0.375077	-0.546573	1.71391
Megalurus_gramineus	Megalurus_gramineus	25	Cup	0	16.0578	21.3992	15.0686	23.7993	16.8179	15.5667	2.35479	2.91501	5.22043	1.7763	1.72642	5.07742	1000	0	Megaluridae	237	12.7	21	17.6	28.3	8.6	27.6	20.4	26.8	13.9	20.3	7.8	26.4	22.7	16.7	8.8	23.4	19.2	15	2.07403	0.646723	-0.989547	-0.972983	-1.53331	-0.657349	-1.19965	0.0268257	0.773255	0.346599	1.39794
Megalurus_timoriensis	Megalurus_timoriensis	37.5	Cup	0	20.4708	24.7678	24.2384	21.7704	17.9414	20.2287	2.27273	1.7836	2.19325	0.939236	1.0562	2.54103	997	0	Megaluridae	97	15.8	25.3	22.225	29.2	21	28.9	19.9	23.4	15.8	19.7	15.5	23.7	21.6	17.9	22.1	24.2	24.4	19.8	-0.692576	0.287133	0.338352	-0.260824	-0.165016	1.03115	0.593248	-0.458657	-0.750265	0.68375	1.57403
Melanodryas_cucullata	Melanodryas_cucullata	24.5	Cup	0	17.7815	24.2729	18.5442	25.5203	18.7681	18.2776	3.30229	3.5771	8.07711	1.40045	1.94907	7.20772	1000	0	Petroicidae	416	12.8	24.9	18.8	30.8	8.3	30.7	22.8	27.7	16.1	22.5	8	27	25.9	18.2	25.7	10.3	22.2	15.9	3.58866	-0.673634	-1.41932	0.547488	1.17475	-0.0674895	-1.05981	0.211659	1.72805	-0.0352058	1.38917
Melanodryas_vittata	Melanodryas_vittata	28	Cup	0	11.5437	15.329	9.09699	20.1671	13.1928	9.38369	1.68588	1.58026	2.71833	1.16672	0.902784	4.97136	998	0	Petroicidae	167	7.6	13.7	11.6	17.2	4.3	15.7	17.8	21.9	11.3	14.5	5.6	21.5	20.4	13.3	6.4	8.9	15.6	12.2	-0.480939	-0.209641	-2.84903	-0.0227625	-3.22308	-0.295406	-2.83581	-0.508847	-2.94039	1.26773	1.44716
Meliphaga_albilineata	Meliphaga_albilineata	24.66	Cup	0	27.5655	30.0319	28.5975	23.6577	21.2593	20.3891	0.672856	0.526052	0.718755	0.30726	0.199546	0.577788	1000	0	Meliphagidae	12	26.7	28.2	29.2	30.6	27.8	29.1	23.4	24	21.1	21.6	20.1	20.9	23.58	21.2	20.5	28.64	30.1	27.7	-3.79668	-0.515996	2.36246	0.493634	1.04977	0.395986	3.19887	0.171173	-0.452223	-0.30481	1.39199
Meliphaga_gracilis	Meliphaga_gracilis	15.56	Cup	0	24.5152	27.082	26.62	21.4688	19.0726	18.6918	1.38545	0.987275	0.960101	0.957688	0.475329	0.381488	989	0	Meliphagidae	22	22.9	27.2	25.7	28.9	25.2	28.2	20	23.5	18.1	19.9	18	19.4	21.2	19.1	18	26.9	27.7	23.6	-2.54518	0.659534	1.42787	0.0675623	-0.29394	0.848263	2.14202	-0.162293	-1.28297	-0.276745	1.19201
Meliphaga_lewinii	Meliphaga_lewinii	35.6	Cup	0	18.325	22.8205	21.8831	21.3957	17.136	18.8019	2.23543	2.01949	2.96889	0.910146	1.0335	2.7952	997	0	Meliphagidae	88	13.4	22.4	18.6	26.3	17.2	27.9	20	23.3	15.1	19.1	15.1	23.9	22.5	17.1	17.2	23.9	23.9	20.3	-0.451425	0.0334313	0.308522	-0.188429	-0.666599	0.221811	-0.399081	-0.642825	-0.917033	0.829328	1.55145
Meliphaga_notata	Meliphaga_notata	29.875	Cup	0	24.5189	27.1175	26.6821	21.2971	18.9853	18.6639	1.50924	1.15725	1.21919	0.823748	0.466796	0.540799	979	0	Meliphagidae	25	21.3	27.2	24.3	28.9	24.4	28.5	20	23.4	18	19.7	18	19.5	21.2	19.1	18.8	27	27.54	25.4	-2.44069	0.401813	1.62665	0.274012	-0.218267	0.923424	1.72656	-0.321505	-1.35279	-0.2049	1.47531
Melithreptus_affinis	Melithreptus_affinis	15.1	Cup	0	11.6951	15.518	9.32084	20.2777	13.2869	9.88317	1.41502	1.2709	2.46311	0.81492	0.550502	4.77282	1000	0	Meliphagidae	155	7.8	13.2	12.2	17.2	5	15.6	18.6	21.7	12	14.1	5.9	21.4	20.1	13.4	6.28	10	16	12.4	-1.38971	-0.813378	-2.69231	-0.0915482	-3.26949	-0.199672	-2.68962	-0.492267	-3.12305	1.34794	1.17898
Melithreptus_albogularis	Melithreptus_albogularis	13.06	Cup	0	23.481	27.0172	26.4763	22.4542	19.4339	20.6369	3.14802	2.37679	2.17878	1.18	1.46033	1.83775	1000	0	Meliphagidae	167	19.1	28.2	23.3	31	22.2	29.9	20.5	24.7	17	21.9	16.8	23.7	22.2	19.4	20.4	28.2	27	20	0.367493	1.1165	1.00042	-0.532474	0.231432	0.752465	1.19403	-0.317687	0.232482	0.0773996	1.11594
Melithreptus_brevirostris	Melithreptus_brevirostris	14	Cup	0	15.3768	21.4199	12.8776	24.4423	17.0917	13.6361	2.01751	2.50586	5.25469	1.49536	1.38063	5.73069	1000	0	Meliphagidae	216	12.4	19.9	17.7	27	7.1	24.6	21.6	26.9	14.4	19.9	7.5	24.7	23.7	17	18.7	10.8	20.9	14.5	1.34647	-0.119449	-1.72469	0.275537	-0.298499	-0.048519	-1.32594	0.172095	0.446583	0.0150839	1.14613
Melithreptus_gularis	Melithreptus_gularis	19	Cup	0	17.274	23.1439	15.525	24.4925	17.8278	14.3924	4.39454	3.76247	8.62324	1.07314	2.0661	6.79728	999	0	Meliphagidae	223	13.4	27.4	19.1	31.7	7.8	30.7	21.5	26.1	16.1	22.7	7.9	25.1	24.6	17	7.4	7.8	21.3	14.8	4.01878	-0.930054	-1.85073	0.624405	-1.17623	-1.41441	-0.987283	0.319227	1.05502	-0.0731192	1.27875
Melithreptus_lunatus	Melithreptus_lunatus	13.25	Cup	0	14.5226	19.9458	13.6029	23.1206	16.2984	14.6685	2.09187	2.01327	5.36185	1.28787	1.10771	5.56342	999	0	Meliphagidae	139	10.3	18.5	16.3	23.9	5.4	23.5	21.2	25.7	14.3	18.4	7.08	23.5	23.5	16.4	11.2	11.1	19.2	15.3	0.731716	-0.51084	-1.83785	0.279978	-1.22234	-0.719084	-1.86189	0.0808769	-0.485029	0.251128	1.12222
Melithreptus_validirostris	Melithreptus_validirostris	23	Cup	0	11.1613	14.9582	8.71948	19.8884	12.9737	9.34415	1.82231	1.68915	2.74519	1.20019	0.910418	4.81931	999	0	Meliphagidae	147	7.1	13.1	11.5	16.9	4.1	15.7	17.1	21.5	10.8	14.1	5.4	21.4	21.2	13.3	8.6	8.6	16.5	12.1	-0.360342	-0.102642	-2.76095	0.0288215	-2.84506	-0.359157	-2.92029	-0.520475	-3.18007	1.39674	1.36173
Menura_alberti	Menura_alberti	930	Dome	1	17.13	21.2421	20.8021	20.1809	16.8207	18.9477	1.27535	1.35331	1.28472	0.871426	0.491655	1.83801	1000	1	Menuridae	4	14.7	19.2	19.2	23.9	19.1	23.4	19.1	21.9	16.2	17.8	16.2	21.9	19.1	16.6	16.3	20.9	21.3	15.9	-2.14093	0.134209	-0.77913	-0.534637	-1.61713	1.25868	-0.0417667	-0.701275	-1.96477	0.918617	2.96848
Menura_novaehollandiae	Menura_novaehollandiae	995	Dome	1	13.6038	18.8576	15.2513	21.9452	15.9295	16.892	2.67555	2.38476	5.58985	0.957366	0.999331	4.36964	1000	1	Menuridae	40	8.9	17.9	15.2	23.1	4.4	22.5	20.1	23.7	13.9	17.5	7	22	21.8	16	19	20	18.9	13.7	0.653472	-0.689882	-1.42832	-0.808957	-0.960207	0.566057	-2.23065	-0.0138675	-1.52078	0.540026	2.99782
Microeca_fascinans	Microeca_fascinans	17	Cup	0	17.1814	23.1837	17.5401	24.3773	17.8491	17.3413	3.37326	3.27403	7.40119	1.64754	1.72364	6.30614	1000	0	Petroicidae	464	13	26.9	18.3	30.5	7.9	30.2	21.2	26.9	15.2	21.9	7.9	26	24.8	17.7	23.1	19.3	21.1	15.9	3.17761	-0.0647968	-0.921097	-0.384091	0.551913	0.0321424	-1.12625	0.193542	1.18958	0.0272652	1.23045
Microeca_flavigaster	Microeca_flavigaster	12.5	Cup	0	26.282	28.7375	27.9067	22.8204	20.5587	20.0531	1.93365	1.58844	1.28285	0.982707	0.959355	0.888482	987	0	Petroicidae	82	22.7	28.2	25.8	31	25.5	29.8	20.6	24.3	18.6	21.8	18.3	21.5	22.9	21.2	20.3	28.3	28.8	22.8	-1.43458	0.810161	1.5822	-0.127785	0.886428	0.607072	2.15189	-0.185468	-0.224977	-0.277344	1.09691
Mirafra_javanica	Mirafra_javanica	23	Cup or dome	0	19.858	25.1697	21.2767	24.4213	18.9708	19.3438	4.94045	4.31771	8.17992	1.56147	2.31407	5.74623	1000	0	Alaudidae	324	13.4	28	18.7	31.8	8.9	31.3	21.2	27.2	15.5	22.7	8	26	25.3	18.5	23.8	31.7	18.2	15.5	4.83484	0.305624	-0.468902	-1.76977	0.953558	-0.02639	-0.960837	0.163234	1.49771	-0.151082	1.36173
Monarcha_frater	Monarcha_frater	20.5	Cup	0	25.5667	27.6798	27.1985	21.7413	19.1737	18.4936	1.04704	0.806215	1.08188	0.661913	0.387145	0.708242	498	0	Monarchidae	4	23.8	26.6	26.1	28.2	25.4	27.7	21.3	23.5	18.8	19.7	18.2	19	21.7	19.1	18.4	27.5	27.7	25.8	-2.99185	0.0390992	1.73155	0.28011	-0.149909	0.716817	2.31032	-0.098102	-1.39601	-0.33509	1.31175
Monarcha_leucotis	Monarcha_leucotis	13.75	Cup	0	20.6626	24.6603	24.1524	21.321	17.9265	19.6745	2.31947	1.76909	2.04062	0.946445	0.847573	2.41374	997	0	Monarchidae	29	17.7	26	22.2	28.1	20.7	27.5	19.7	23	16.4	19.1	15.9	23.6	21.3	18	22.1	27.5	24.3	19.7	-0.90252	0.282061	0.550136	-0.603205	-0.200078	1.13815	0.790677	-0.364639	-1.04559	0.83905	1.1383
Monarcha_melanopsis	Monarcha_melanopsis	25	Cup	0	17.8087	22.2529	21.1624	21.3777	17.0414	18.4529	2.98878	2.47178	3.59068	0.889202	1.2258	2.82301	1000	0	Monarchidae	76	11.9	23.5	16.9	26.3	13.1	27.5	19.7	23.2	15.1	19.4	13.5	24.1	23.1	16.8	20.3	19.4	22.6	18.2	0.352488	0.0880674	-0.439029	-0.0526174	-0.331896	0.293452	-1.06841	-0.521141	-0.833372	0.856612	1.39794
Monarcha_trivirgatus	Monarcha_trivirgatus	12.5	Cup	0	21.5728	25.0937	24.6022	21.2236	18.302	19.1069	2.70549	1.97501	2.10385	0.715492	0.970704	1.65928	997	0	Monarchidae	54	17.4	26.5	22	28.1	21	27.7	19.6	22.6	16.4	19.5	16.075	22.6	21.2	18.6	18.7833	26.2	27.7	19.7	-0.825501	0.22805	0.915665	-0.345174	-0.363117	0.893902	0.751666	-0.429559	-1.19177	0.672487	1.09691
Myiagra_alecto	Myiagra_alecto	20	Cup	0	26.4142	28.7918	27.9804	22.42	20.153	19.6112	1.6344	1.37573	1.20943	1.25001	1.2681	1.17335	968	0	Monarchidae	73	23.4	28.2	26.3	31.3	25.8	30	20.3	24.3	17.8	21.8	18	21.4	23.1	20.8	19.2	28.3	30.8	25.4	-1.1678	1.20919	2.16011	0.269693	0.710237	0.413751	2.31623	-0.125336	-0.239323	-0.298502	1.30103
Myiagra_cyanoleuca	Myiagra_cyanoleuca	17.5	Cup	0	13.936	18.7185	12.6336	21.9893	15.3863	13.4839	3.6656	3.38501	6.21804	1.21835	1.70015	5.52147	997	0	Monarchidae	122	7.8	23.9	14.2	28.1	5.2	27.8	19.8	24.2	12.6	19	5.9	22.3	22.4	15.1	7.1	28.5	19	14.6	2.67648	-0.239504	-0.69745	-1.53418	-2.2163	-0.805107	-2.42754	-0.257131	-0.917828	0.284349	1.24304
Myiagra_inquieta	Myiagra_inquieta	20.5	Cup	0	17.6728	23.5089	17.5092	24.2436	17.9318	16.6438	4.22885	3.67136	8.20242	1.5022	1.87427	6.52427	999	0	Monarchidae	399	13.1	28.2	17.7	30.8	7.6	30.4	20.6	26.7	15.4	22.2	8	26	24.5	17.5	24.9	16.1	22.3	15	3.93414	-0.270131	-1.09565	-0.133264	0.601151	0.291487	-1.20983	0.149548	1.21605	0.0366315	1.31175
Myiagra_rubecula	Myiagra_rubecula	12.5	Cup	0	20.5498	24.7796	23.1919	22.276	18.3175	19.4217	4.61581	3.43946	5.38224	1.30813	1.70771	3.19309	996	0	Monarchidae	224	13.2	28.2	18.5	30.5	10.8	30.2	20.1	24.4	15.4	21.6	11.9	25	21.8	18.1	19.8	27.6	26.3	24.8	2.61509	0.746151	1.43132	0.0933195	-0.282788	0.758631	-0.877518	-0.0510133	0.24998	0.465086	1.09691
Myiagra_ruficollis	Myiagra_ruficollis	12	Cup	0	27.1893	29.5959	28.8257	23.6008	21.3034	20.7497	0.871973	0.817848	1.0003	0.953032	0.853632	1.13294	965	0	Monarchidae	43	26.18	28.2	27.7	30.6	27.2	29.9	22.4	25.2	19.5	22.4	18.6	22.4	23.3857	21.2	20.4	29	29.7	27.4	-2.38407	0.529433	2.2988	0.405737	0.999047	0.45227	2.91062	0.0190809	0.327648	-0.385372	1.07918
Myzomela_erythrocephala	Myzomela_erythrocephala	8.96	Cup	0	27.2725	29.2699	28.5036	23.2657	21.1119	20.3822	0.744279	0.656953	0.727105	0.72818	0.71057	0.921896	954	0	Meliphagidae	41	26.1	27.8	27.9	30.2	27.4	29.7	22.6	24.9	19.6	22.3	18.7	22.375	22.9	21.2	20.3	28.3	29.1	27.7	-2.89102	0.224034	2.20304	0.489149	0.886428	0.607072	2.93996	0.0225043	0.210716	-0.304321	0.952308
Myzomela_obscura	Myzomela_obscura	12.91	Cup	0	24.6551	27.4393	26.8408	21.8011	19.4571	19.3237	2.3192	1.77685	1.59455	1.112	1.14215	1.04799	982	0	Meliphagidae	77	20.4	28.2	23.7	30.4	23.3	29	20.3	23.7	17.6	21.5	17.7	21.4	22	19.1	18.7	27.5	27.6	27.4	-0.844844	1.03905	1.90755	0.474017	-0.0578149	0.643586	1.47118	-0.325096	-0.49384	-0.112677	1.11093
Myzomela_sanguinolenta	Myzomela_sanguinolenta	7.33	Cup	0	19.1091	23.5454	22.6236	21.691	17.5162	19.2456	2.22668	1.84323	2.98084	0.960403	1.07242	3.02032	998	0	Meliphagidae	81	14.5	23.5	18.8	26.4	14.7	27	20	23.7	15.6	19.9	14.4	24.4	21.5	17.4	19	22.2	23.9	18.9	-0.431447	0.0589812	0.0205534	-0.193381	-0.62276	0.745749	-0.419087	-0.33877	-0.508674	0.732374	0.865104
Nectarinia_jugularis	Nectarinia_jugularis	8.95	Dome	1	24.3769	27.3541	27.0248	21.3752	19.0319	19.3034	1.35945	0.899285	0.892013	0.950755	0.571757	1.04595	930	1	Nectariniidae	38	22.3	27.2	25.8857	28.9	25.5	28.2	20	23.5	17.8	19.9	18	21.3	22.16	18.9	18.4	25.9	27.575	27.2	-2.41629	0.537028	1.76552	0.606514	-0.109519	0.55013	2.11594	-0.188997	-1.01041	0.125264	0.951823
Neochmia_modesta	Neochmia_modesta	12.65	Dome	1	19.2206	25.4639	25.082	24.2285	19.0215	23.8777	2.91538	2.74937	3.38629	1.32649	1.12285	2.07531	1000	1	Estrildidae	93	13.9	24.6	19.6	29.8	19.1	30	22	26.4	17	21.3	20.1571	26.5	24	18.9	24.5	25.9	25.8	19.2	0.526991	0.891671	0.578422	-0.449684	0.858284	0.50121	-0.085291	-0.679276	0.951826	0.333914	1.10209
Neochmia_phaeton	Neochmia_phaeton	10	Dome	1	26.5305	29.4964	28.6461	22.8912	20.7166	20.5299	1.59807	1.51647	1.17871	1.56917	1.26345	1.3042	1000	1	Estrildidae	75	24	28.4	27.6	32.5	27.2	31.2	20	24.9	18.8	22.3	18.5	23	23.6	21.2	20.2	30.5	29.6	27.5	-0.863155	1.64305	2.40493	0.266005	1.02564	0.36104	2.64431	-0.0722506	0.300377	-0.172082	1
Neochmia_ruficauda	Neochmia_ruficauda	11.15	Dome	1	26.9894	30.9546	29.5632	25.0508	21.9588	22.0981	2.27785	1.88295	3.20864	1.37753	1.09089	2.6845	1000	1	Estrildidae	45	22.8	29.6	27.7	32.8	20.5	32.5	22.8	27.6	19.9	23.3	14.9	26.2	24.5	22.2	20.7	30.9	27.7	28	-0.0879305	0.714658	2.23643	0.21587	1.55063	0.159678	2.05348	0.537597	1.80738	-0.285224	1.04727
Neochmia_temporalis	Neochmia_temporalis	11.5	Dome	1	16.2475	21.2547	17.3047	22.5097	16.6414	16.6772	2.74436	2.34801	5.84179	1.39466	1.11306	4.9554	998	1	Estrildidae	130	12.1	20.7	17.2	24.9	7.4	25.2	20.1	25.2	14.5	18.7	7.4	23.7	22.8	16.7	23.8	18.2	24.9	14.5	1.23055	-0.188192	-0.653016	-0.303594	-0.0931981	0.718104	-1.40219	0.0690375	-0.515395	0.376008	1.0607
Oreoica_gutturalis	Oreoica_gutturalis	61.5	Cup	0	19.3273	26.1142	19.9427	26.5299	19.8057	18.9924	2.87826	3.1864	8.15691	0.906774	1.81138	7.25995	1000	0	Pachycephalidae	460	14	24.7	20.3	31.1	8.2	30.7	24.6	27.9	16.3	22.5	8.1	27.4	26.7	19.9	26.3	28.8	27.6	17.3	2.75642	-1.54775	0.804743	-0.902574	1.88855	-0.186513	-0.740788	0.455183	1.84244	0.000629705	1.78888
Origma_solitaria	Origma_solitaria	14.5	Dome	1	15.9947	21.3298	20.5844	22.4175	16.7435	19.4218	1.66023	1.41553	1.45762	0.913745	0.581372	2.12199	1000	1	Acanthizidae	10	12.5	17.9	17.9	23.1	17.3	22.8	21.1	24.2	16	18	16.3	24	22	16.6	19.1	21.1	22.0667	17.1	-1.76042	0.193841	-0.519146	-0.376914	-0.736343	0.541388	-0.583867	-0.773829	-0.952204	0.775479	1.16137
Oriolus_flavocinctus	Oriolus_flavocinctus	94.5	Cup	0	26.2973	28.6213	27.9092	22.1916	19.9612	19.3966	1.35302	1.16584	0.843161	1.26741	1.17616	0.997418	995	0	Oriolidae	62	24.1	28.4	26.8	30.9	25.8	29.1	20.3	24	18.3	21.7	18	20.9	20.5	19.6	18	27.9	28.8	27.5	-1.55142	1.25734	2.11012	0.492547	-0.29934	1.11286	2.45982	-0.0365279	-0.424397	-0.317953	1.97543
Oriolus_sagittatus	Oriolus_sagittatus	48.75	Cup	0	18.3504	23.3038	20.6837	22.6334	17.6221	19.0161	3.97995	3.19342	6.131	1.43989	1.65897	4.2773	1000	0	Oriolidae	291	13	27.6	18	30	7.9	29.9	20.1	24.9	14.7	21.4	7.9	24.5	21.8	17.25	20	29.9	23.575	24.3	2.60251	0.415531	1.16954	-0.299637	-0.507434	0.729896	-1.16348	0.155404	0.265134	0.263588	1.68797
Orthonyx_spaldingii	Orthonyx_spaldingii	164	Dome	1	21.1133	24.2032	23.7541	21.2127	18.8384	18.8616	1.41933	1.3273	1.35412	0.472205	0.370915	0.501372	1000	1	Orthonychidae	7	19.6	24.2	22.8	27.3	22.3	27.1	20	21.8	18	19.5	18.3	19.9	21.2	18.8	18.8	23.4	23.5	20.3	-2.71716	-0.168217	0.218601	-0.154241	-0.304231	0.90665	1.19712	-0.372777	-1.80716	0.296404	2.21484
Orthonyx_temminckii	Orthonyx_temminckii	62	Dome	1	17.1155	21.5711	21.0646	20.4758	16.7454	18.6947	1.51683	1.59347	1.5216	0.824144	0.573147	1.59367	999	1	Orthonychidae	17	14.5	19.7	18.5	23.9	18	23.4	19.2	22	15.6	18.1	16.2	22.1	19.3	16.7	18.2	21.5	22.9	19.6	-1.8868	0.156159	-0.0818228	-0.0757783	-1.36627	1.37517	-0.228039	-0.692334	-1.8241	0.897103	1.79239
Pachycephala_inornata	Pachycephala_inornata	32	Cup	0	16.3423	22.9122	12.2142	25.8089	17.9073	13.5177	1.35133	1.60754	3.79525	0.851544	0.991036	5.03595	1000	0	Pachycephalidae	82	13.6	18.2	19.6	25.6	7.5	19.3	24.4	26.9	16.2	19.7	7.8	21.3	25.9	18.1	7.8	9.9	23	16.9	-0.566704	-0.899899	-1.22164	0.741078	-0.547086	-1.7548	-0.922683	0.418678	-0.0968231	-0.678011	1.50515
Pachycephala_lanioides	Pachycephala_lanioides	41	Cup	0	26.8162	30.0611	29.2458	24.8226	22.0402	21.7869	0.999866	0.905982	2.37313	1.1512	0.732066	2.19234	1000	0	Pachycephalidae	21	24.8	28	28.9	31.7	27.4	32.3	22.9	27.3	20.9	23.3	19.2	25.8	24.7	22.2	22	29.9	30.4	27	-1.81952	0.286723	2.41059	0.294007	1.71608	0.214203	2.91268	0.102748	1.66447	-0.296661	1.61278
Pachycephala_melanura	Pachycephala_melanura	22.5	Cup	0	26.925	29.6948	28.9464	23.895	21.4971	21.1331	1.37509	1.2491	1.64181	1.30315	1.00477	1.60491	949	0	Pachycephalidae	41	24.3	29.7	26.9	31.7	27	31.5	22	27.7	19.1	23.3	19	25.7	23.4	21.4	20.7	28.2	29.8	26.9	-1.37501	0.957042	2.1956	0.426842	1.08777	0.486808	2.57853	-0.131303	1.76416	-0.415415	1.35218
Pachycephala_olivacea	Pachycephala_olivacea	38	Cup	0	12.0546	16.5481	9.82243	20.9791	14.1823	10.4833	2.40458	2.38732	4.4552	1.57529	1.49381	4.90735	1000	0	Pachycephalidae	55	5.5	15.7	11.2	20.6	1.6	20.5	17	23.3	10.9	16.9	5	19.6	21.5	14.3	7.6	4.9	17.1	5.7	1.32002	0.439426	-3.70383	-0.37343	-2.58939	-0.498613	-3.31682	-0.377355	-2.14606	0.208685	1.57978
Pachycephala_pectoralis	Pachycephala_pectoralis	25.5	Cup	0	15.5805	20.5824	15.8145	22.5196	16.4056	15.4966	2.7847	2.68969	5.97423	1.55599	1.39079	5.39786	992	0	Pachycephalidae	246	10.9	20.7	15.5	25.2	6.6	25.2	20	25.5	13.3	18.8	6.3	23.4	21.8	16.6	18.8	10.9	19.8	14.1	1.87761	0.0419745	-1.91336	0.174318	-0.807198	0.580813	-1.8083	-0.113887	-0.445087	0.226193	1.40654
Pachycephala_rufiventris	Pachycephala_rufiventris	23.5	Cup	0	17.8336	23.4042	18.3794	23.8407	17.9396	17.441	4.05367	3.60266	7.50398	1.83418	1.92843	5.91727	998	0	Pachycephalidae	701	12.1	27.4	17.5	30.6	7.5	30.2	20.5	27.2	14.9	22.2	7.3	26	20.6	17.7	19.5	24	27.9	12.9	3.88866	0.474097	-0.0207996	-0.960371	-0.680651	1.11375	-1.35804	0.0976171	1.35858	-0.085363	1.37107
Pachycephala_rufogularis	Pachycephala_rufogularis	34	Cup	0	16.9501	23.4466	12.2218	26.1933	18.2011	12.5606	1.02644	1.43161	2.79726	0.502736	0.540727	4.45186	1000	0	Pachycephalidae	9	15.4	18.2	21.1	25.6	10	17	25.6	26.9	17.2	18.7	9.3	21.3	26.2	18.1	10.2	10.6	23.1	16.9	-1.70897	-1.31185	-1.15784	0.67569	-0.25635	-1.63073	-0.353921	0.435323	-0.375077	-0.546573	1.53148
Pachycephala_simplex	Pachycephala_simplex	22	Cup	0	25.0017	27.4322	26.8298	21.8356	19.6835	19.2012	2.08035	1.59207	1.41076	0.995563	1.05077	0.813829	983	0	Pachycephalidae	34	22.5	28.1	25.3	30.4	24.8	28.9	20.2	23.5	18	21.2	18	20.4	21.2	19.4	19	28.3	29.2	24.6	-1.27503	0.880828	1.84938	0.109883	-0.113385	0.958987	2.01811	-0.189336	-0.777787	-0.236031	1.34242
Petroica_goodenovii	Petroica_goodenovii	8	Cup	0	18.0515	24.9084	16.7497	25.9777	18.9834	16.5509	2.64083	2.95074	7.74093	1.20846	1.73528	6.88382	1000	0	Petroicidae	500	13.3	22.9	19.9	30.5	7.8	29.8	23.9	28.2	16.5	22.5	8.4	27.4	26.3	18.65	10.9	10.7	23.4	16.5	2.55674	-1.0201	-1.15754	0.627805	-0.011297	-1.56802	-0.899633	0.417322	1.92797	-0.072567	0.90309
Petroica_phoenicea	Petroica_phoenicea	12.75	Cup	0	13.3374	18.8423	10.6004	22.9221	15.5702	12.7604	2.25331	2.77973	3.82732	1.66583	1.34888	5.04002	1000	0	Petroicidae	93	7.8	16.5	12.9	23.4	0.6	17.3	19.9	25.5	13	17.7	5.9	20.9	23.5	15.6	12.1	8.4	19.1	13.1	1.31274	0.590177	-2.30593	0.271211	-1.36644	-0.679258	-2.90712	0.0172905	-1.10981	-0.158183	1.10551
Petroica_rodinogaster	Petroica_rodinogaster	10	Cup	0	11.7832	16.2154	9.08949	20.9553	13.8439	10.5169	2.1905	2.45151	3.17562	1.78583	1.48545	4.73268	997	0	Petroicidae	44	7.4	14.9	11.3	20	3.4	14.9	17.2	23.9	11.1	16.6	5.1	19.7	23.2	13.9	12.1	9.2	15.3	12.2	1.15943	0.989834	-2.86797	-0.0638469	-1.91729	-0.672891	-2.9586	-0.468172	-2.04415	0.122882	1
Petroica_rosea	Petroica_rosea	8.5	Cup	0	16.0934	21.1208	18.3885	22.0124	16.5633	17.8753	2.78103	2.55106	5.55583	1.10795	1.16264	4.38737	1000	0	Petroicidae	85	11.3	20.5	16.9	25.2	6.5	25.1	20	24.2	14	18.4	7.2	23.4	21.9	16.7	19.2	22.2	23	14.1	1.02925	-0.38454	-0.669433	-0.820815	-0.719468	0.590179	-1.59486	0.0880741	-0.926977	0.595954	0.929419
Philemon_argenticeps	Philemon_argenticeps	73.75	Cup	0	27.045	29.8292	28.7734	23.5723	21.2124	20.7047	1.00143	1.14431	0.970258	0.848069	0.76561	1.10677	989	0	Meliphagidae	100	25.1	28.4	27.6667	31.8	27.1	30.6	21.3	24.9	19.3	22.3	18.5	22.8	23.6	21.3	23.2	28.3	30	27.3	-2.32786	0.386562	2.27715	0.474005	1.33807	0.648482	2.77378	-0.0145469	0.271685	-0.214398	1.86776
Philemon_buceroides	Philemon_buceroides	133.6	Cup	0	25.0337	27.7405	27.3091	21.3881	19.2672	19.1753	1.44605	1.0732	0.94347	1.05364	0.916454	1.00143	977	0	Meliphagidae	47	22.8	27.8	26	30.1	25.7	28.8	20.1	23.7	18	21.3	18	21.1	20.6	19	18	27.5	27.6667	27.5	-1.92081	0.839455	1.92839	0.488914	-0.450029	1.0455	2.2022	-0.175553	-0.592528	-0.149865	2.12581
Philemon_citreogularis	Philemon_citreogularis	71.5	Cup	0	21.2969	26.2973	23.458	23.8196	19.1863	20.0511	4.32366	3.039	6.97295	1.58568	1.74957	4.93732	1000	0	Meliphagidae	325	14.9	28.2	21.6	31.6	8.5	30.3	20.6	26.4	16.5	22.2	8.9	26.2	24.7	18.8	21.8	28.1	29.5	20.1	3.11562	0.398029	1.34254	-0.414994	0.722906	0.00531447	-0.453858	0.62423	1.15922	0.152145	1.85431
Philemon_corniculatus	Philemon_corniculatus	94	Cup	0	17.162	22.7331	19.6237	22.9133	17.5193	19.5595	3.1852	2.42659	5.67319	1.46231	1.0442	3.99295	1000	0	Meliphagidae	198	12.2	22.9	19.1	28.2	8.1	27.9	20	25.1	15.5	19.9	10.1	26	23.8	17.2	20.4	13.5	19.3	13.2	1.24482	0.21181	-1.90062	-0.212962	-0.0591458	0.0885739	-1.10629	0.247275	0.119954	0.729322	1.97313
Phylidonyris_albifrons	Purnella_albifrons	15.5	Cup	0	18.2454	24.7051	17.1566	26.5253	19.2988	17.3784	2.45626	2.90379	7.074	0.854208	1.55943	6.78435	1000	0	Meliphagidae	206	14.3	23.8	20.1	30.7	8.5	30.1	25	27.7	16.7	22.4	8.4	27.5	26.7	18.9	10.7	11.8	23.3	17.3	1.91229	-1.4828	-0.997245	0.614115	0.126377	-1.70805	-0.709919	0.411902	1.77195	0.0837297	1.19033
Phylidonyris_melanops	Gliciphila_melanops	18	Cup	0	15.7288	20.6408	12.3997	24.0538	16.9091	10.4363	1.58349	1.97162	3.53352	1.87914	1.32219	2.93193	1000	0	Meliphagidae	108	13.2	19.7	16.4	24.4	8.4	20.7	20.6	26.6	14.4	19.9	6.6	16.8	21.4	16.9	9.4	13.1	20	14.8	0.333533	1.30462	-1.64537	0.0509619	-1.69535	-0.150327	-1.3042	-0.0885774	-0.772251	-1.58323	1.25527
Phylidonyris_niger	Phylidonyris_niger	20.25	Cup	0	18.7149	23.3144	19.8365	22.0998	17.3458	15.4137	1.59369	1.54856	3.89679	1.93604	1.09301	3.17245	986	0	Meliphagidae	75	15.7	21.4	20.7	27	11.6	24.7	20.4	26.7	16.1	20.3	8.5	19.6	25	17	19.2	13.6	23.8	18.8	0.0756924	1.16128	-0.622755	0.640586	0.024903	-0.441013	-0.257946	0.242357	-0.230762	-1.06777	1.30643
Phylidonyris_novaehollandiae	Phylidonyris_novaehollandiae	21.2	Cup	0	14.9358	19.7647	12.7344	23.3442	16.1141	12.1864	1.64138	1.90006	3.71012	1.78577	1.28264	4.49703	1000	0	Meliphagidae	145	12.2667	18.5	15.8	23.7	8	21.1	20.1	25.9	13.4	18.6	6.74	20.6	21.6	16.2	8.8	10.9	19.5	14.5	0.528339	0.761509	-1.90648	0.212319	-1.91021	-0.313446	-1.51504	-0.160279	-0.78839	-0.437548	1.32634
Phylidonyris_pyrrhopterus	Phylidonyris_pyrrhopterus	17.5	Cup	0	13.0083	17.642	10.3346	22.2886	14.9913	10.6299	2.1521	2.39389	3.34515	2.22043	1.6634	4.71958	999	0	Meliphagidae	62	7.7	16.1	11.8	21.3	3.9	18.8	18.5	25.7	11.8	17.4	5.5	20.4	20.4	15.1	8.6	9.7	21.1	11.4	1.61328	1.65058	-2.14389	0.00881932	-2.49919	0.0119259	-2.82701	-0.441582	-1.208	-0.273341	1.24304
Pitta_iris	Pitta_iris	63.5	Dome	1	27.4871	29.5061	28.4067	23.1591	21.1672	20.2708	0.604969	0.542294	0.666848	0.375033	0.25136	0.403154	997	1	Pittidae	17	26.6	28.2	28.9	30.5	27.9	29	22.8	23.9	20.9	21.7	19.8	21	23.6	21.2	20.7	28.8	30.5	28.2	-3.7627	-0.357448	2.48717	0.554841	1.07294	0.408015	3.15691	0.119871	-0.438559	-0.272396	1.80277
Pitta_versicolor	Pitta_versicolor	99	Dome	1	20.1442	23.9911	23.4788	21.0974	17.8335	18.9937	3.22516	2.4551	2.49723	0.866885	1.09391	1.66729	994	1	Pittidae	40	15.4	26.2	19.4	27.9	19	27.4	19.3	22.7	16.4	19.6	16.2	22.7	21.1	17.7	18.6	23.1	23.9	18.5	-0.0803933	0.5168	0.0378491	-0.331778	-0.659589	0.860163	0.0576658	-0.641047	-1.1211	0.656103	1.99564
Plectorhyncha_lanceolata	Plectorhyncha_lanceolata	41.5	Cup	0	18.4944	24.5001	21.805	23.9262	18.2946	20.7795	1.77282	1.76476	5.31064	1.90324	0.985604	4.86556	999	0	Meliphagidae	158	15.6	22.2	22.2	28.8	10.6	28.9	20.5	26.8	16.7	20.4	9.4	26	23.9	18.3	24.3	24	23.2	17.7	0.688305	0.446336	-0.0867184	-0.54627	0.646199	0.482678	-0.152588	0.525024	0.743697	0.248822	1.61805
Poecilodryas_cerviniventris	Poecilodryas_cerviniventris	20.25	Cup	0	27.1908	30.7352	29.7572	24.2624	21.6826	21.7513	0.997557	0.829525	0.822124	0.679635	0.417113	0.957335	1000	0	Petroicidae	30	25.5	28.5	29.1	31.8	28.1	30.6	23.1	25.5	21.2	22.3	20.2	22.9	24.4	21.7	21.9	29.9	30.7	27.2	-2.9624	0.0596964	2.47477	0.33015	1.49963	0.278268	3.06745	0.086509	0.457072	-0.339634	1.30643
Poecilodryas_superciliosa	Poecilodryas_superciliosa	18.75	Cup	0	24.4691	27.7297	27.3562	21.6314	19.4516	19.6695	1.55545	1.42646	1.29066	1.22382	0.930682	1.16376	1000	0	Petroicidae	20	22.2	28	25.2	31.4	24.8	30.4	20.4	24.5	18.4	21.7	18.2	22	24.2	19.1	21.1	28	27.4	23.9	-1.47103	1.01699	1.50195	-0.0155325	0.636461	0.125349	1.97076	-0.212867	-0.12406	-0.207206	1.273
Poephila_acuticauda	Poephila_acuticauda	14.05	Dome	1	27.3179	30.5318	29.4607	24.1808	21.7422	21.5344	0.953627	0.961763	1.0814	0.719524	0.468155	1.0149	998	1	Estrildidae	71	25.1	28.7	29.1	32.3	28.1	30.9	22.8	25.2	21.1	22.3	20.1	22.9	24.3	21.8	21.5	29.3	30.6	27.5	-2.78624	0.072584	2.45369	0.422724	1.46921	0.280085	3.02087	0.0720835	0.371551	-0.266437	1.14768
Poephila_cincta	Poephila_cincta	15	Dome	1	24.728	28.1249	27.7622	23.3225	20.1121	21.1019	1.97952	1.60334	1.58804	1.0965	0.580113	1.3901	1000	1	Estrildidae	28	22.3	27.4	25.7	30.8	25.3	30	21.8	25.3	19.1	21.2	18.8	24.3	22.7	20	20.9	28.1	28.8	25.9	-1.50686	0.661004	1.93499	0.27506	0.55685	0.66396	2.07906	-0.19349	0.29482	0.149963	1.17609
Poephila_personata	Poephila_personata	13.75	Dome	1	27.3661	30.5079	29.3116	23.9838	21.5023	21.2203	1.10695	1.10175	1.09497	0.623915	0.650327	0.864217	999	1	Estrildidae	68	25.9	29.4	28.7	32.5	28.1	31.3	22.8	24.9	19.9	22.2	19.6	22.6	24	21.6	21.2	29.4	30.6	27.5	-2.59057	0.0663428	2.46087	0.412838	1.31981	0.342133	3.06439	0.0500839	0.215168	-0.243571	1.1383
Pomatostomus_halli	Pomatostomus_halli	38.5	Dome	1	21.7144	29.0329	28.9125	26.496	20.6508	25.9322	1.06981	0.80274	0.895654	0.299723	0.591362	0.678235	1000	1	Pomatostomidae	32	20.4	24.5	28.1	31.1	26.8	30.9	26.1	27.3	19.9	22.1	25.3	27.5	25.8	20.4	26	29.2	29	21.5	-3.11321	-0.360247	1.5199	-0.369778	1.81229	0.117506	2.25943	-0.100283	1.57445	0.220757	1.58546
Pomatostomus_ruficeps	Pomatostomus_ruficeps	55	Dome	1	18.8505	25.8287	22.1535	26.3949	19.3044	22.448	2.15412	2.81695	6.75205	1.35744	1.1857	5.10335	1000	1	Pomatostomidae	81	15.9	22.8	21.6	30.5	11.5	30.4	22.3	28.3	16.6	21.3	12.6	28.2	26.6	19.3	21.2	18.2	28.5	17.2	1.43781	-0.496262	0.152705	0.167194	1.21296	-0.665402	-0.129862	0.373542	1.73733	0.230027	1.74036
Pomatostomus_superciliosus	Pomatostomus_superciliosus	40	Dome	1	16.8757	23.2965	14.1469	25.7883	18.3207	14.2965	2.27635	2.75762	6.36681	1.11698	1.64388	6.47742	1000	1	Pomatostomidae	365	13.1	21.4	19.1	29.1	7.9	28.3	24.1	27.8	16.1	22.4	7.8	26.9	25.8	18	9.4	10.3	22.3	16.4	1.85274	-0.898871	-1.34661	0.613084	-0.445633	-1.57626	-1.01531	0.298849	1.71438	-0.0676192	1.60206
Pomatostomus_temporalis	Pomatostomus_temporalis	72.5	Dome	1	20.8843	26.5091	23.6008	24.6051	19.5502	20.8828	4.26531	3.17426	6.98688	1.46147	1.92198	5.16322	999	1	Pomatostomidae	403	15	28.2	21.5	31.7	8.4	30.4	21.8	27.7	16.8	22.6	9.5	27.1	24.6	19	23.9	29.2	23.9	20	3.25819	0.224997	0.653831	-0.749421	0.957617	0.247598	-0.461542	0.624682	1.77022	-0.0271913	1.86034
Prionodura_newtoniana	Prionodura_newtoniana	79	Cup	0	20.3434	23.466	22.9825	21.2066	18.814	18.8915	1.34947	1.28329	1.33673	0.4057	0.444013	0.45163	1000	0	Ptilonorhynchidae	5	18.7	24.1	21.8	27.1	21	26.5	20.4	22.1	17.6	19.4	18	19.8	21.3	18.9	18.9	22.6	23.1	20.1	-2.76677	-0.233641	0.0834349	-0.115111	-0.244878	0.887831	0.878247	-0.408101	-1.76381	0.215192	1.89763
Psophodes_cristatus	Psophodes_cristatus	40.5	Cup	0	19.8474	27.359	25.3913	27.413	20.2662	25.6167	1.73067	2.02958	5.13875	0.485414	0.840717	4.02139	1000	0	Eupetidae	69	17.2	23.2	24.4	31.1	12.8	31.2	26.8	28.3	19.1	21.8	12	28.3	27.3	20.2	28.3	28.3	27	18.7	-0.543191	-1.42814	0.853638	-0.703003	2.29113	-0.184671	0.459012	0.652119	1.89081	0.185466	1.60746
Psophodes_nigrogularis	Psophodes_nigrogularis	45	Cup	0	15.76	19.6962	12.2734	24.0683	17.021	8.83621	0.52001	1.03683	0.80407	1.21835	0.600544	0.774985	1000	0	Eupetidae	15	14.95	16.9	17.8	21.5	10.4	13.4	22.4	25.6	16.1	17.8	7.4	10.2	23.9	17.3	8.5	12.5556	19.5444	15.5286	-2.53976	0.887699	-1.65969	0.177459	-1.13489	-1.05765	-0.788259	-0.0386567	-2.58847	-2.45967	1.65321
Psophodes_occidentalis	Psophodes_occidentalis	37.5	Cup	0	22.2845	29.0158	23.6653	27.5125	21.9679	20.7981	1.55104	1.48838	6.03786	0.374308	0.584529	6.49618	996	0	Eupetidae	136	19.6	25.5	26.3	31.7	14.6	31.6	26.8667	28.2	20.7	22.7	13	28	27.6	22.1	12.3	31.4	28.9	22	-0.596431	-2.48212	1.72371	-0.529277	1.38582	-1.68306	1.09888	0.808162	2.06969	0.0280953	1.57403
Psophodes_olivaceus	Psophodes_olivaceus	56	Cup	0	17.3469	21.9568	20.3072	21.4919	16.7515	17.9306	2.55721	2.28883	4.30215	0.933651	1.10957	3.66399	995	0	Eupetidae	66	12.1	20.8	17.7	25.2	9.8	25.2	19.9	23.4	14.3	18.9	8.5	23.7	20.7	16.7	18.6	19.2	24.7	18.2167	0.285339	-0.296795	-0.167962	0.0492121	-1.03109	0.939473	-1.1741	-0.0968006	-0.972868	0.788901	1.74819
Ptilonorhynchus_violaceus	Ptilonorhynchus_violaceus	230	Cup	0	16.1092	21.0963	18.8197	21.7702	16.6386	18.1065	2.17576	1.74737	4.36831	1.20662	0.894068	3.5255	1000	0	Ptilonorhynchidae	59	11.5	19.2	17.9	23.8	8	23.8	19.8	24	14.9	18.4	7.5	22.5	19.3	16.7	18.8	22.1	23.2	16.2	-0.143821	-0.043475	-0.400903	-0.543808	-1.30952	1.43154	-1.34368	0.0790375	-1.1131	0.454327	2.36173
Ptiloris_paradiseus	Ptiloris_paradiseus	120.5	Cup	0	17.0364	21.4859	21.165	20.7593	17.1162	19.6249	1.67204	1.70738	1.69568	1.06702	0.692378	1.83454	1000	0	Paradisaeidae	15	14.4	20.2	18.6	24.5	18.4	24.4	19.3	22.6	16.3	18.4	16.4	22.8	21.7	16.9	19.3	21.1	24.4	15.5	-1.41089	0.492747	-0.393686	-0.485742	-0.695178	0.678367	-0.199603	-0.721462	-1.46916	0.859386	2.08099
Ptiloris_victoriae	Ptiloris_victoriae	98	Cup	0	21.709	24.7561	24.3209	21.1674	18.8824	18.8435	1.69842	1.51493	1.52439	0.370356	0.325604	0.386319	1000	0	Paradisaeidae	7	19.5	25.1	22.9	27.8	22.4	27.4	20.1	21.7	18	19.4	18	19.5	21.2	18.8	18.8	23.3	23.6	20.4	-2.61088	-0.287889	0.236757	-0.128189	-0.304231	0.90665	1.2048	-0.373229	-1.92088	0.249313	1.99123
Pycnoptilus_floccosus	Pycnoptilus_floccosus	32	Dome	1	13.1033	18.3574	13.6642	21.7223	15.4087	15.0727	2.30577	2.10091	5.83806	0.723242	0.928857	4.70941	1000	1	Acanthizidae	21	9.4	17.6	14.6	22.1	4.4	21.7	20	22.9	13.8	16.9	6.9	20.1	21.7	15.5	19	19.4	17.9	14.1	0.22649	-1.24941	-1.55905	-0.738311	-1.12472	0.571907	-2.24689	-0.0721115	-2.18836	0.412072	1.50515
Pyrrholaemus_brunneus	Pyrrholaemus_brunneus	12	Dome	1	19.16	25.9735	17.1313	26.8005	20.0806	16.5712	2.07502	2.43871	6.33019	0.641774	1.22201	6.30337	1000	1	Acanthizidae	184	15.4	23.1	21.4	30.4	10.5	30.6	25.6	27.8	18.3	22.5	10.3	27.3	26.9	20.3	11.5	13.9	26	16.4	0.859816	-1.74411	-0.588486	0.398165	0.645692	-1.62223	-0.282096	0.425669	1.79959	0.00387028	1.07918
Ramsayornis_fasciatus	Ramsayornis_fasciatus	11.95	Dome	1	26.9673	29.7811	28.7587	23.5351	21.1285	20.7138	1.34184	1.18018	0.94191	0.897954	0.858632	0.988033	984	1	Meliphagidae	83	22.3	28.3	26.6	31.9	26.3	30.6	22	25.5	19.1	22.3	18.6	22.3	23.4	21.3	20.6	28.6	29.8	27.3833	-2.07718	0.582535	2.28158	0.447028	1.04965	0.471822	2.25994	-0.17466	0.370998	-0.466583	1.07737
Ramsayornis_modestus	Ramsayornis_modestus	12.875	Dome	1	24.6974	27.5757	27.2593	21.3072	19.2089	19.2889	1.15142	0.855359	1.0661	0.819561	0.493806	0.980127	981	1	Meliphagidae	24	23.3	27.2	26.2	28.9	25.5	28.2	20.3	23.5	18.4	20	18.2	21.2	20.9	19.4	18.6	27.9	27.9	24.6	-2.67043	0.265735	1.64516	0.099901	-0.214939	1.02282	2.27142	-0.11298	-0.996925	0.0909613	1.10975
Rhipidura_fuliginosa	Rhipidura_fuliginosa	7.75	Cup	0	16.2144	21.7534	17.972	22.6467	16.9367	17.3087	2.75647	3.08259	5.66769	1.96067	1.5661	5.01943	996	0	Rhipiduridae	472	10.6	20.1667	15.1	27.2	5.6	25	19.9	26.8	13.7	20.5	7.6	26.4	22.8	16.9	17.3	21.1	22.5	10.9	2.39147	0.849791	-1.19497	-1.12656	-0.650732	0.118607	-1.96206	-0.0799725	0.828905	0.320311	0.889302
Rhipidura_leucophrys	Rhipidura_leucophrys	21	Cup	0	16.9	22.6	14.6	24.2	17.5	17.6	3.85	3.66861	7.43465	1.89614	2.04795	6.0858	1000	0	Rhipiduridae	760	12.9	27.2	18.1	31	8.1	30.4	20.4	27.4	15	22.4	8	27	16.9	22.6	14.6	24.2	17.5	17.6	4.00274	0.553699	-0.853594	-0.795538	-0.525915	2.17815	-1.14888	0.145394	1.6147	0.0511348	1.32222
Rhipidura_phasiana	Rhipidura_phasiana	6.4	Cup	0	26.678	29.9245	28.4835	24.9212	22.1173	21.1532	1.28941	0.896913	3.40767	1.35701	0.654342	2.85608	997	0	Rhipiduridae	32	22.6	28	27.5	31.3	18.3	31.2	22.9	27.7	20.9	23.3	13.8	25.6	24.8	22.2	13.8	29.8	29.9	26.9	-1.3219	0.250235	2.32406	0.272487	0.961671	-0.589997	1.85318	0.715244	1.74981	-0.436573	0.80618
Rhipidura_rufifrons	Rhipidura_rufifrons	10.75	Cup	0	17.6909	22.1526	20.0343	21.579	16.935	17.6993	3.69148	3.0651	5.63983	1.00075	1.43063	3.91819	993	0	Rhipiduridae	140	10.9	24.9833	17.1	28	7.3	28.1	19.3	23.4	14.2	19.4	6.9	22.8	20.3	16.8	8.7	18.3	24.7	14.3	1.75021	-0.181453	-0.696515	-0.345813	-2.02384	0.150176	-1.56128	0.0226068	-0.962853	0.532756	1.03141
Rhipidura_rufiventris	Rhipidura_rufiventris	16.75	Cup	0	26.4645	29.0853	28.2049	22.93	20.7308	20.186	1.65743	1.5689	1.29095	1.22857	1.08747	1.11504	983	0	Rhipiduridae	86	23.4	28.2	26.1	31.5	25.7	30.3	20.6	24.8	18.8	22.2	18.3	22.2	23.5	21.2	20.2	28.5	29.7	27.175	-1.22757	1.11669	2.23622	0.42736	1.0044	0.394845	2.28449	-0.141203	0.129279	-0.303806	1.22401
Scenopoeetes_dentirostris	Scenopoeetes_dentirostris	169.5	Cup	0	20.783	23.8867	23.4402	21.2696	18.8966	18.9291	1.26381	1.17192	1.21208	0.389777	0.303203	0.427845	1000	0	Ptilonorhynchidae	6	18.7	23.6	21.8	26.4	21.6	26.5	20.3333	21.8	18.3	19.4	18.3	19.8	21.3	18.8	18.9	23	23.1	20.3	-3.01661	-0.299436	0.135865	-0.129938	-0.273533	0.88224	0.919753	-0.465452	-1.84933	0.288389	2.22917
Sericornis_citreogularis	Sericornis_citreogularis	19.425	Dome	1	17.2811	21.7153	21.1434	20.9606	16.9857	18.7462	2.02326	1.65439	1.69917	0.89213	0.958575	1.59409	999	1	Acanthizidae	33	13.2	21	18.3	24.5	17.2	23.7	19.2	22.3	15.4	19.2	16	22.1	21.1	16.7	17.8	21.2	22.9	17.1	-1.23388	0.451955	-0.399474	-0.355054	-1.02181	0.729092	-0.45961	-0.688175	-1.4325	0.679324	1.28836
Sericornis_frontalis	Sericornis_frontalis	14	Dome	1	15.2124	20.2764	15.1215	22.602	16.2563	15.4591	2.52004	2.31381	5.50607	1.3897	1.17978	5.01714	1000	1	Acanthizidae	201	10.9	20.3	16.3	24.7	6	24.9	20	25.4	13.9	18.4	6.8	23.2	22.3	16.3	18.5	12.6	19.1	14.2	1.12625	-0.157484	-1.87385	-0.00804063	-0.815345	0.366828	-1.7505	0.0451648	-0.613586	0.26085	1.14613
Sericornis_humilis	Sericornis_humilis	18	Dome	1	11.0859	14.9052	8.42073	19.7455	12.8926	8.70909	1.90372	1.79022	2.5841	1.28782	0.968447	4.50395	999	1	Acanthizidae	218	7	13.8	11.2	17.4	3.8	15.9	17.2	21.7	10.5	14.2	5.3	21.4	18.6	13.15	7.6	4.6	14.4	12.5	-0.245134	0.166731	-3.28446	0.393662	-3.53485	0.417445	-2.98993	-0.533544	-3.09523	1.3348	1.25527
Sericornis_keri	Sericornis_keri	10.2	Dome	1	20.5481	23.5651	23.0742	21.3455	18.8962	18.8562	1.0682	1.00061	1.03255	0.248353	0.264092	0.274766	1000	1	Acanthizidae	4	19.3	23.5	22.4	26.3	21.8	25.9	20.8	21.8	18.5	19.4	18.3	19.3	21.3	18.8	18.9	22.6	23.1	20.2	-3.3804	-0.486086	0.0952787	-0.102754	-0.273533	0.88224	1.07794	-0.386654	-1.92106	0.182598	1.0086
Sericornis_magnirostra	Sericornis_magnirostra	10	Dome	1	18.4329	22.6299	21.6158	21.039	17.2451	18.3136	2.91443	2.41405	3.60469	0.824877	1.24091	2.70209	1000	1	Acanthizidae	49	12.7	23.7	17.5	26.5	13.1	27.2	19.2	22.4	15	19.4	12.9	24.4	21.1	17	18.2	21.6	24.4	17.6	0.238778	0.0129579	-0.109038	-0.275666	-0.898007	0.783445	-0.900765	-0.416014	-1.01839	1.11528	1
Sericulus_chrysocephalus	Sericulus_chrysocephalus	107	Cup	0	17.8771	22.2863	21.5654	20.8456	17.0181	18.6077	1.45326	1.56791	1.56346	1.0288	0.648187	2.22642	1000	0	Ptilonorhynchidae	24	15.5	20.4	19.3	24.5	19.1	24.5	19.3	23	16.3	18.7	15.4	23.6	20.8	16.8	20.9	21.5	22.075	14.5	-1.5915	0.31437	-0.797217	-0.737426	-0.763637	1.12735	0.063818	-0.659712	-1.15689	0.891626	2.02938
Smicrornis_brevirostris	Smicrornis_brevirostris	5.5	Dome	1	17.3092	23.3929	16.118	24.9949	18.3016	16.5776	3.94627	3.45906	7.27485	1.27569	1.80036	6.1306	1000	1	Acanthizidae	601	12.8	27.1	18.8	30.9	7.9	30.3	22.7	27.2	15.8	22.4	7.9	25.7	24.1	18.1	9.9	11.9	20.2	14.8	3.2494	-0.411836	-1.7046	0.177204	-0.730745	-0.949003	-1.08748	0.249892	1.37119	-0.175126	0.740363
Sphecotheres_vieilloti	Sphecotheres_vieilloti	120	Cup	0	21.3786	25.2631	24.6985	21.5302	18.1567	19.6073	2.77479	2.02448	2.3003	0.991073	1.16573	2.3632	996	0	Oriolidae	121	17.8	27.7	22	29.2	20.6	28.4	19.9	23.4	15.5	20	15.5	23.6	21.2	18	18.2	24.8	24.4	20.1	-0.24269	0.513033	0.416997	-0.283064	-0.590222	0.805551	0.770581	-0.3769	-0.681135	0.62316	2.07918
Stagonopleura_bella	Stagonopleura_bella	13.5	Dome	1	13.7854	18.1012	13.2717	21.5784	14.9547	12.02	2.01639	2.29883	4.6974	1.89152	1.58816	5.53574	997	1	Estrildidae	45	10.4	17.7	14.1	22.3	6.4	20.9	18.5	25.4	11.8	17.2	5	20.5	20.2	15.2	7.4	18.8	17.7	10.5	1.58022	0.676803	-2.05553	-1.13148	-2.62653	-0.0276129	-2.05413	-0.290779	-1.33483	-0.152698	1.13033
Stagonopleura_guttata	Stagonopleura_guttata	18.4	Dome	1	15.1732	21.5148	14.1825	24.3909	17.2603	15.5986	1.55553	1.89635	5.99309	1.03648	0.84061	6.54535	1000	1	Estrildidae	99	12.1	18.1	18.1	25.4	7.4	24.3	22.6	26.3	15.4	18.5	7.8	24.9	24.5	17.3	9.1	9.1	21.4	15	0.318527	-1.41417	-1.72013	0.524421	-0.950699	-1.20411	-1.29048	0.183451	-0.085322	0.387808	1.26482
Stagonopleura_oculata	Stagonopleura_oculata	13	Dome	1	16.0401	20.0461	12.5847	23.2804	16.604	8.82027	0.940387	1.52632	1.21919	1.09747	0.778268	1.09261	1000	1	Estrildidae	19	14.9	18	18.6	23.8	10.9	13.6	22.34	25.7	15.8	18.2	8.1	10	22.5	16.3	9.2	10.2	19.5	15.7	-1.92622	0.711961	-1.81465	0.429803	-1.65256	-0.574523	-0.660197	0.0134493	-2.47735	-2.57896	1.11394
Stipiturus_malachurus	Stipiturus_malachurus	7.95	Dome	1	15.0255	19.3168	13.7723	22.5166	15.8179	11.4138	1.93711	2.06174	4.48551	1.98809	1.39284	4.44519	996	1	Maluridae	81	10.8	18.4	15.2	23.8	8.1	21.9	20	25.8	12.9	18.2	5	18.9	25.4	16.3	20.4	20.5	18.9	14.5	1.10078	1.01548	-1.29764	-0.759525	0.0227861	-0.502632	-1.75341	-0.299007	-1.17208	-0.720266	0.900367
Stipiturus_mallee	Stipiturus_mallee	6.5	Dome	1	16.6925	23.0887	11.2669	25.9999	17.9829	11.7384	0.485953	0.709426	0.91021	0.250585	0.322586	1.46807	1000	1	Maluridae	3	15.4	17	21.2	23.6	10	11.7	25.5	26.2	17.3	18.2	9.5	12.7	26	18.1	11.5	11.3	23.3	16.8	-3.52727	-0.817882	-1.09239	0.601755	-0.175859	-1.44098	-0.341509	0.448035	-1.94748	-2.12968	0.812913
Stipiturus_ruficeps	Stipiturus_ruficeps	5.5	Dome	1	23.379	29.9906	29.4712	27.0195	22.2999	25.8106	1.897	1.38382	2.21492	0.694463	0.474752	2.17324	999	1	Maluridae	67	20.8	26.7	28	32.3	27.2	32.2	25.9	28.1	21.6	23.2	24.3	27.6	27.4	22.3	26.2	30	30.7	24.6	-1.79063	-0.28231	2.17401	-0.00102406	2.71547	-0.298358	2.32127	-0.136804	2.12293	-0.0978583	0.740363
Strepera_fuliginosa	Strepera_fuliginosa	392	Cup	0	10.5968	14.4822	8.09789	19.6829	12.7787	9.26773	2.13458	1.9868	3.10757	1.42487	1.13522	4.62929	1000	0	Artamidae	241	6.2	13.7	10.4	17.3	2.5	15.1	16.8	21.6	10.4	14.2	5.06667	21.2333	16.6	13	6.6	15.45	15.3	12.4	0.306389	0.344898	-2.39518	-0.656962	-4.0972	0.991215	-3.27233	-0.539837	-3.14764	1.32394	2.59329
Strepera_graculina	Strepera_graculina	283.5	Cup	0	15.5263	21.0972	16.7551	22.7747	16.8003	18.2414	2.77461	2.24338	5.44352	1.31168	1.06816	4.14942	998	0	Artamidae	179	11.5	20.7	17.1	25.2	7.2	25.4	20.1	24.5	14.4	18.9	7.6	24.1	23.9	16.9	19.7	13.2	20.3	13.6	0.878884	-0.0609985	-1.73982	-0.0957819	-0.190084	-0.0277703	-1.49832	0.0538034	-0.60191	0.605146	2.45255
Strepera_versicolor	Strepera_versicolor	400	Cup	0	14.2927	19.6401	11.1907	23.87	16.3301	12.2191	2.01545	2.36638	3.04412	1.72486	1.50202	4.90734	1000	0	Artamidae	184	10.3	18.2	14.8	24	5.4	17.4	20.7	27.1	13.2	18.9	6.5	20.6	24	16.4	8.4	10.9	19.5	14.1	1.02116	0.861481	-1.95385	0.16289	-1.381	-1.15117	-2.04807	-0.109813	-0.362832	-0.769767	2.60206
Struthidea_cinerea	Struthidea_cinerea	265	Cup	0	19.5921	26.0669	22.6857	25.1072	19.1793	21.5015	3.12708	2.35711	6.87181	1.18705	1.22693	5.42612	1000	0	Corcoracidae	225	15.4	26.9	22.8	30.9	9.1	30	23.1	27.2	17.3	21.9	9.9	27.5	25.1	18.9	24.8	26.5	25.1	17.8	1.60085	-0.687111	0.361235	-0.708664	1.12029	0.157536	-0.205174	0.737463	1.49029	0.271443	2.42325
Taeniopygia_bichenovii	Taeniopygia_bichenovii	9.5	Dome	1	20.8478	25.7242	24.6703	23.3668	19.0691	21.7912	4.44459	3.31392	4.50851	1.34039	1.68731	2.63002	999	1	Estrildidae	269	13.2	28.2	19.9	31.8	13	30.6	20.4	25.6	16.8	22.2	17.1	26	24.2	18.6	22.2	25.4	24.2	19.1	2.23592	1.04936	0.314677	-0.473567	0.597238	0.200739	-0.55156	-0.0833208	0.902471	0.305019	0.977724
Taeniopygia_guttata	Taeniopygia_guttata	10	Dome	1	20.7076	27.2356	24.2853	26.2055	20.3863	22.4688	3.53129	3.51852	7.27032	1.61559	2.10305	5.898	999	1	Estrildidae	566	14.5	26.8	19	31.7	9.2	31.4	23.2	28.3	15.7	22.6	9.2	27.9	27.4	21	26.6	29.1	29.2	21	3.57285	0.188953	1.48049	-0.41406	2.3808	-0.333463	-0.774735	0.212367	2.05603	-0.00431812	1
Tregellasia_capito	Tregellasia_capito	14	Cup	0	20.6291	24.1988	23.6501	20.9959	18.1498	18.766	2.68878	2.06285	2.18241	0.622589	1.09061	1.30351	1000	0	Petroicidae	21	15.5	24.5	20.5	27.7	20.6	27.6	19.6	22	16.4	19.4	16.3	21.4	21	18.7	19.5	23.7	26.3	23.5	-0.803847	0.208975	0.997112	0.318201	-0.30915	1.03444	0.316528	-0.650536	-1.56279	0.578125	1.14613
Trichodere_cockerelli	Trichodere_cockerelli	15.2	Cup	0	25.8431	27.8187	27.3088	22.2991	19.3688	18.6354	0.891619	0.64964	0.636359	0.879155	0.286042	0.353647	996	0	Meliphagidae	11	23.6	27.2	26.3	28.9	25.5	28.2	21.3	23.7	18.9	19.9	18	19.2	23	19.3	18.5	27.5	27.9	26	-3.20219	0.450974	1.78223	0.312444	0.192966	0.297924	2.31877	-0.0894478	-1.25465	-0.367859	1.18184
Xanthomyza_phrygia	Xanthomyza_phrygia	39.25	Cup	0	15.5499	21.584	16.9836	23.5139	16.9842	17.5398	1.59165	1.46271	6.04661	1.12201	0.882381	5.98227	990	0	Meliphagidae	34	12.7	18	18.9	24.1	7.9	23.7	21.1	25	15.2	18.3	7.9	24.2	24.1	17	23.2	21.4	22.3	14.8	0.12269	-1.16132	-0.7385	-0.681898	0.212117	0.239037	-1.08672	0.258999	-0.611982	0.583173	1.59384
Xanthotis_macleayanus	Xanthotis_macleayanus	32.92	Cup	0	23.2009	26.0953	25.6647	21.125	18.9487	18.7649	1.57878	1.38717	1.39583	0.433266	0.42195	0.391515	1000	0	Meliphagidae	8	20.3	25.8	23.6	28.1	23.2	27.7	20	21.5	18	19.5	18	19.2	21.2	19	18.8	25.8	26.3	23.4	-2.61771	-0.159808	1.13617	0.098253	-0.246922	0.917833	1.4402	-0.331856	-1.9931	0.221492	1.51746
Zoothera_heinei	Zoothera_heinei	100	Cup	0	17.8267	22.2322	21.807	20.7831	17.1302	19.2748	1.6699	1.63835	1.59663	0.826863	0.665859	1.66446	998	0	Turdidae	21	15.2	20.9	19.3	24.8	19.1	24.7	19.2	22.3	16.2	18.4	16.7	22.8	20.8	17	18.9	19.1	22.5	17.9	-1.69333	0.19091	-0.509616	-0.0638428	-0.89551	0.950627	0.0288783	-0.670531	-1.55468	0.932583	2
Zoothera_lunulata	Zoothera_lunulata	105	Cup	0	14.2539	18.8706	14.1494	21.5996	15.428	13.8688	2.45366	2.38519	5.4836	1.41015	1.45873	5.24159	999	0	Turdidae	83	9.2	18.7	13.9	23.4	5.3	22.7	18.8	24.6	11.68	17.9	5.8	21.2	21.3	15.4	18.2	10.5	19.2	15.5	1.42437	-0.0763042	-1.85728	0.364004	-1.314	0.626376	-2.29481	-0.254338	-1.26768	0.0985941	2.02119
Zosterops_lateralis	Zosterops_lateralis	13.05	Cup	0	15.8301	21.0386	15.543	23.0679	16.6987	15.522	2.75763	2.56612	5.69425	1.67969	1.29642	5.45967	995	0	Timaliidae	281	11.4	20.7	15.3	25.2	7.2	25.1	20.1	25.9	14.3	19.4	6.6	23	22.3	16.9	19.5	20.4	19.9	14	1.77714	0.213953	-1.22907	-0.773331	-0.548826	0.494325	-1.73338	-0.17863	-0.22149	-0.0348994	1.11561
Zosterops_luteus	Zosterops_luteus	9.85	Cup	0	26.9465	29.8058	28.9007	24.3181	21.756	21.2385	1.17536	0.957305	2.35764	1.30146	0.785643	2.11172	996	0	Timaliidae	51	24.8	29.6	27.5	31.4	27.7	31.5	22.6	27.1	20.8	23.4	19.2	25.7	27.9	22.2	19.8	29.8	29.2	26.9	-1.58089	0.575846	2.22958	0.245821	2.18763	-1.07426	2.75966	-0.103904	1.62094	-0.282165	0.993436
[truncated: 1 more columns]

## Sheet: Metadata
Variable	Explanation
species	species name that matches phylogeny
species_b	alternative species name
weight	body weight in g obtained from HBW alive
nest_type	Nest type taken from Price & Griffith 2017
nest_type_bin	Nest type coded 1=domed, 0=open
D	Temperature - annual mean (Bio01)
H	Temperature - warmest quarter (Bio10)
I	Temperature - wettest quarter mean (Bio08)
O	Radiation - warmest quarter (Bio26)
Q	Radiation - annual mean (Bio20)
S	Radiation - wettest quarter (Bio24)
D.1	SD across 1000 samples for annual mean temperature
H.1	SD across 1000 samples for warmest quarter
I.1	SD across 1000 samples for wettest quarter
O.1	SD across 1000 samples for warmest quarter radiation
Q.1	SD across 1000 samples for annual mean radiation
S.1	SD across 1000 samples for wettest quarter radiation
n	number of records sampled
fam	family
range	range size. Taken from Delhey & Peters 2013. JEB. The number of 1’ cells (each approx. 11 000 km2 given the latitudinal range of Australia) where the species has been recorded
val.lowerD	Lower limit of Temperature - annual mean (Bio01)
val.upperD	Upper limit of Temperature - annual mean (Bio01)
val.lowerH	Lower limit of Temperature - warmest quarter (Bio10)
val.upperH	Upper limit of Temperature - warmest quarter (Bio10)
val.lowerI	Lower limit of Temperature - wettest quarter mean (Bio08)
val.upperI	Upper limit of Temperature - wettest quarter mean (Bio08)
val.lowerO	Lower limit of Radiation - warmest quarter (Bio26)
val.upperO	Upper limit of Radiation - warmest quarter (Bio26)
val.lowerQ	Lower limit of Radiation - annual mean (Bio20)
val.upperQ	Upper limit of Radiation - annual mean (Bio20)
val.lowerS	Lower limit of Radiation - wettest quarter (Bio24)
val.upperS	Upper limit of Radiation - wettest quarter (Bio24)
val.favO	Highest probability of Temperature - annual mean (Bio01)
val.favQ	Highest probability of Temperature - warmest quarter (Bio10)
val.favS	Highest probability of Temperature - wettest quarter mean (Bio08)
val.favI	Highest probability of Radiation - warmest quarter (Bio26)
val.favH	Highest probability of Radiation - annual mean (Bio20)
val.favD	Highest probability of Radiation - wettest quarter (Bio24)
PC1_NICHE1000B	PC1 of PCA on niche width analysis (using variables D.1 to S.1)
PC2_NICHE1000B	PC2 of PCA on niche width analysis
PC1_FAVTEMP	PC1 of PCA on analysis on favourite temperatures
PC2_FAVTEMP	PC2 of PCA on analysis on favourite temperatures
PC1_FAVRAD	PC1 of PCA on analysis on favourite radiation
PC2_FAVRAD	PC2 of PCA on analysis on favourite radiation
PC1_MINTEMP	PC1 of PCA on miminum temperatures
PC2_MINTEMP	PC2 of PCA on miminum temperatures
PC1_MAXRAD	PC1 of PCA on maximum radiation
PC2_MAXRAD	PC2 of PCA on maximum radiation
logweight	log 10 of body weight obtained from the HBW alive
logrange	log 10 of range size obtained from Delhey & Peters

## Sheet: Excluded taxa
Species	Reason for exclusion
Sericornis beccarii	Mostly in PNG
Arses telescophthalmus	Mostly in PNG
Manucodia_keraudrenii	Mostly in PNG
Heteromyias albispecularis	Mostly in PNG
Zosterops citrinella	Mostly in PNG
Ailuroedus_melanotis	Mostly in PNG
Gerygone_modesta	Norfolk Island
Tregellasia_leucops	Mostly in PNG
Dicaeum_geelvinkianum	Mostly in PNG
Aplonis_metallica	Mostly in PNG
Cisticola_exilis	Mostly outside Australia, domed and open in different regions
Zosterops_albogularis	Norfolk Island
Pitta_erythrogaster	Mostly in PNG
Microeca_griseoceps	Mostly in PNG
Petroica_multicolor	Norfolk Island
Lichenostomus_versicolor	Mostly in PNG
Ptiloris_magnificus	Mostly in PNG
Xanthotis_flaviventer	Mostly in PNG
Zosterops_tenuirostris	Norfolk Island
Eopsaltria_pulverulenta	Mostly in PNG
Turdus_poliocephalus	Mostly in islands in Indonesia, Aus and PNG
Chlamydera_cerviniventris	Mostly in PNG
Zosterops_natalis	Indonesia
Aplonis_cantoroides	Mostly in PNG
Cissomela_pectoralis	No information on range size from Delhey et al.
The broad analyses presented in the main text do not include cavity nesters or any of these species, based on the fact that most of their distribution is outside Australia.
