# Supplementary material for: The role of the environment in the evolution of nest shape in Australian passerines
Source: Sci Rep. 2019 Apr 3;9:5560. doi: 10.1038/s41598-019-41948-x (PMC6447541; doi:10.1038/s41598-019-41948-x)
Supplement: Supplementary file 2 — Dataset on Meliphagidae and allies [file 41598_2019_41948_MOESM2_ESM.xls]

## Sheet: Total Meliphagidae March
species_1	species	height_ok	material	sus_han	side_top	cover	weaved	ent_size	shape	decor	weight	logweight	x	y	lon	lat	Annual.Mean.Temperature	Max.Temperature.of.Warmest.Month	Min.Temperature.of.Coldest.Month	Annual.Range	Annual.Precipitation	PC1_ENV	PC2_ENV
Acanthagenys_rufogularis	Acanthagenys_rufogularis	2.7	3	2	2	1	1	1	2	0	44.4	1.64738	0.143106	0.0788882	142.401	-31.9606	173.602	311.144	44.264	266.88	459.498	-1.73295	-0.541133
Acanthisitta	Acanthisitta	0.5	3	1	1	2	2	0.5	2	0	6.5	0.812913	-0.302195	-0.171873	172.655	-42.0071	96.412	198.054	7.19	190.864	1994.06	-1.38435	2.96662
Acanthiza_apicalis	Acanthiza_apicalis	1.1	3	1	1	2	1	0.5	2	0	7.42	0.870404	-0.215928	-0.0901917	130.816	-32.2754	172.856	311.594	54.284	257.31	561.518	-1.52092	-0.494892
Acanthiza_chrysorrhoa	Acanthiza_chrysorrhoa	1.5	3	1	1	2	1	0.5	2	3	9	0.954243	-0.313189	-0.104536	143.075	-34.8247	148.182	279.514	33.808	245.706	673.262	-1.77802	0.427297
Acanthiza_ewingii	Acanthiza_ewingii	2.025	3	2	1	2	1	0.5	1	0	7	0.845098	-0.199901	0.194735	146.697	-42.4242	107.514	196.422	36.04	160.382	1170.26	-1.19948	2.72174
Acanthiza_inornata	Acanthiza_inornata	4	3	1	1	2	1	0.5	2	0	7	0.845098	-0.215928	-0.0901917	116.509	-32.386	167.77	311.562	62.438	249.124	700.604	-1.35551	-0.384135
Acanthiza_iredalei	Acanthiza_iredalei	1.275	3	2	1	2	1	0.5	2	0	6	0.778151	-0.153347	0.14211	136.158	-33.7001	166.048	302.072	52.186	249.886	353.526	-1.64625	-0.281054
Acanthiza_katherina	Acanthiza_katherina	4.875	3	2	1	2	1	0.5	1	0	6.93	0.840733	-0.199901	0.194735	145.428	-17.0372	212.866	295.868	117.948	177.92	1613.02	0.555275	-0.220392
Acanthiza_lineata	Acanthiza_lineata	4.5	3	1	1	2	1	0.5	2	0	7	0.845098	-0.215928	-0.0901917	147.826	-35.4154	142.448	262.422	34.904	227.518	985.878	-1.51989	0.925265
Acanthiza_nana	Acanthiza_nana	6.6	3	1	1	2	1	0.25	2	0	6.5	0.812913	-0.261181	-0.108383	148.856	-34.349	158.304	272.33	44.81	227.52	960.712	-1.30425	0.557434
Acanthiza_pusilla	Acanthiza_pusilla	1	3	1	1	2	1	0.5	1	0	7	0.845098	-0.274916	-0.0523402	148.155	-35.5509	148.307	258.713	45.9138	212.8	1020	-1.23656	0.966803
Acanthiza_reguloides	Acanthiza_reguloides	1	3	1	1	2	1	0.5	2	0	8	0.90309	-0.215928	-0.0901917	147.305	-35.1014	140.954	281.02	20.496	260.524	708.33	-2.06056	0.459455
Acanthiza_robustirostris	Acanthiza_robustirostris	1.5	3	1	1	2	1	0.5	2	0	6	0.778151	-0.215928	-0.0901917	124.902	-26.4299	209.416	370.282	50.254	320.028	265.87	-1.87635	-2.19455
Acanthiza_uropygialis	Acanthiza_uropygialis	1.25	3	1	1	2	2	0.5	2	0	6	0.778151	-0.302195	-0.171873	140.882	-31.7832	180.712	333.182	43.394	289.788	359.514	-1.90662	-1.10059
Acanthorhynchus_superciliosus	Acanthorhynchus_superciliosus	4.1	3	2	2	1	1	1	2	0	10	1	0.143106	0.0788882	116.783	-33.1846	163.124	290.609	68.2024	222.407	811.182	-1.08041	0.138154
Acanthorhynchus_tenuirostris	Acanthorhynchus_tenuirostris	3	3	2	2	1	1	1	2	0	11.5	1.0607	0.143106	0.0788882	148.765	-34.8478	148.451	260.248	41.1483	219.1	1080.16	-1.29804	0.939407
Acanthornis_magna	Acanthornis_magna	1.95	3	1	1	2	1	0.5	2	0	10	1	-0.215928	-0.0901917	146.706	-42.5096	99.116	192.068	26.33	165.738	1339.72	-1.3181	2.92936
Amytornis_barbatus	Amytornis_barbatus	0.45	3	1	1	2	1	0.5	1	1	19.75	1.29557	-0.387089	-0.0491195	141.081	-27.9509	217.022	372.208	58.594	313.614	210.338	-1.71191	-2.31687
Amytornis_goyderi	Amytornis_goyderi	0.45	2	1	1	1	1	1	1	0	17.36	1.23955	-0.0838111	-0.0928891	137.999	-27.1014	220.118	379.538	56.426	323.112	156.386	-1.8058	-2.52042
Amytornis_housei	Amytornis_housei	0.5	2	1	1	1	1	0.5	1	1	32	1.50515	-0.255902	-0.0763861	125.641	-15.2295	267.094	342.112	169.638	172.475	1350.07	1.41209	-1.74058
Amytornis_purnelli	Amytornis_purnelli	0.3	2	1	1	1	1	1	1	0	21.5	1.33244	-0.0838111	-0.0928891	133.152	-23.6689	210.568	365.69	39.478	326.212	304.232	-1.99536	-2.12577
Amytornis_striatus	Amytornis_striatus	0.45	2	1	1	2	1	0.5	1	0	17.5	1.24304	-0.261285	-0.0700837	141.161	-34.1317	169.432	325.074	42.458	282.616	298.178	-1.98765	-0.825044
Amytornis_textilis	Amytornis_textilis	0.3	2	1	1	1	1	1	1	0	21.33	1.32899	-0.0838111	-0.0928891	132.81	-29.6114	198.292	348.144	58.5	289.644	196.628	-1.69575	-1.61627
Amytornis_woodwardi	Amytornis_woodwardi	0.45	2	1	1	2	1	0.5	1	0	32	1.50515	-0.261285	-0.0700837	132.829	-13.5649	269.626	367.026	152.304	214.722	1327.15	0.935475	-2.32149
Anthochaera_carunculata	Anthochaera_carunculata	6.4	3	1	2	1	1	1	3	0	107.5	2.03141	0.14358	-0.164765	142.932	-35.2285	150.084	267.376	44.7892	222.586	876.179	-1.37939	0.729751
Anthochaera_chrysoptera	Anthochaera_chrysoptera	3	3	1	2	1	1	1	3	0	63	1.79934	0.14358	-0.164765	148.932	-35.1786	159.651	257.485	60.3838	197.101	1140.7	-0.822888	0.925195
Anthochaera_lunulata	Anthochaera_lunulata	3.5	3	1	2	1	1	1	3	0	72.5	1.86034	0.14358	-0.164765	117.126	-32.7849	171.535	297.052	75.9519	221.1	768.741	-0.947294	-0.0836546
Anthochaera_paradoxa	Anthochaera_paradoxa	18	3	1	2	1	1	1	3	0	147	2.16732	0.14358	-0.164765	147.253	-42.4718	110.411	204.188	32.3447	171.844	930.836	-1.41765	2.46043
Anthornis_melanura	Anthornis_melanura	0	3	1	2	1	1	1	2	0	27.5	1.43933	0.0962874	-0.127333	172.01	-42.8551	103.014	201.546	12.73	188.816	1544.34	-1.48634	2.71591
Aphelocephala_leucopsis	Aphelocephala_leucopsis	5.5	3	1	1	1	2	0.5	2	0	12.5	1.09691	-0.205237	-0.187937	142.143	-31.9532	173.756	323.074	37.986	285.088	414.19	-1.95306	-0.812062
Aphelocephala_nigricincta	Aphelocephala_nigricincta	5.5	3	1	1	3	1	0.5	2	0	11	1.04139	-0.261429	-0.119745	133.776	-25.4547	219.512	374.596	53.288	321.308	223.136	-1.79286	-2.40154
Aphelocephala_pectoralis	Aphelocephala_pectoralis	5.5	3	1	1	1	1	0.5	2	0	9	0.954243	-0.14309	-0.0952075	136.599	-29.4968	198.613	357.488	45.5419	311.946	185.909	-1.9909	-1.84095
Ashbyia_lovensis	Ashbyia_lovensis	0	3	1	2	1	1	1	2	0	17.7	1.24797	0.0962874	-0.127333	139.054	-27.0106	220.348	375.528	60.49	315.038	190.152	-1.68681	-2.42371
Calamanthus_campestris	Calamanthus_campestris	0	3	1	1	1	1	0.5	2	0	12.5	1.09691	-0.14309	-0.0952075	130.269	-31.5476	180.436	319.79	59.516	260.274	322.194	-1.55022	-0.799328
Calamanthus_fuliginosus	Calamanthus_fuliginosus	0	3	1	1	1	1	0.5	2	0	20	1.30103	-0.14309	-0.0952075	144.726	-38.6441	139.356	239.896	54.072	185.824	695.696	-1.19257	1.38646
Certhionyx_niger	Sugomel_nigrum	1	3	1	2	1	1	1	2	0	9.56	0.980458	0.0962874	-0.127333	116.2	-29.9	191	356	64	292	359	-1.64341	-1.64179
Certhionyx_pectoralis	Cissomela_pectoralis	3	3	1	2	1	1	1	2	0	10.1	1.00432	0.0962874	-0.127333	135.091	-15.633	263.126	355.362	146.398	208.964	1090.71	0.750128	-2.08244
Certhionyx_variegatus	Certhionyx_variegatus	1.5	3	1	2	1	1	1	2	0	26.9	1.42975	0.0962874	-0.127333	127.754	-26.9787	209.878	363.566	59.908	303.658	268.81	-1.65487	-2.0414
Chthonicola_sagittatus	Pyrrholaemus_sagittatus	0	3	1	1	2	1	0.5	2	0	13.5	1.13033	-0.215928	-0.0901917	149.891	-31.4657	162.992	304.476	22.106	282.37	713.21	-2.02232	-0.265117
Clytomyias_insignis	Clytomyias_insignis	0.8	3	1	1	2	1	0.5	2	0	11.5	1.0607	-0.215928	-0.0901917	144.49	-6.48562	170.223	232.196	111.885	120.311	2844.62	1.19547	1.8709
Conopophila_albogularis	Conopophila_albogularis	5	2	2	2	1	1	1	1	0	13.225	1.1214	0.168689	0.137332	135.363	-12.1561	270.468	340.972	183.296	157.676	1511.94	1.76368	-1.68521
Conopophila_rufogularis	Conopophila_rufogularis	3.2	2	2	2	1	1	1	1	0	10.85	1.03543	0.168689	0.137332	135.125	-17.4529	259.58	347.132	138.768	208.364	1038.48	0.626894	-1.90304
Conopophila_whitei	Conopophila_whitei	1.75	3	2	2	1	1	1	1	0	9	0.954243	0.124914	0.146731	128.48	-24.0987	217.595	371.437	51.9325	319.504	299.135	-1.76986	-2.29835
Crateroscelis_murina	Crateroscelis_murina	0.5	2	1	1	1	1	0.5	2	0	20	1.30103	-0.122377	-0.122963	143.109	-6.16149	232.388	289.166	180.332	108.834	3413.26	2.74103	0.290849
Crateroscelis_nigrorufa	Crateroscelis_nigrorufa	0.46	3	1	1	1	1	0.5	2	0	20	1.30103	-0.14309	-0.0952075	145.481	-6.72958	186.841	249.841	128.942	120.899	2897.3	1.51901	1.3708
Dasyornis_brachypterus	Dasyornis_brachypterus	0.3	2	1	1	1	1	0.5	2	0	45	1.65321	-0.122377	-0.122963	150.688	-34.8614	161.566	249.876	66.09	183.786	1510.7	-0.464837	1.16692
Dasyornis_broadbenti	Dasyornis_broadbenti	0.5	3	1	1	1	1	0.5	2	0	74	1.86923	-0.14309	-0.0952075	143.321	-38.3721	136.016	233.513	56.4609	177.052	783.14	-1.08747	1.58245
Dasyornis_longirostris	Dasyornis_longirostris	0.45	2	1	1	1	1	0.5	2	0	32.5	1.51188	-0.122377	-0.122963	118.315	-34.7672	155.776	253.02	71.78	181.24	667.68	-0.865424	0.961737
Entomyzon_cyanotis	Entomyzon_cyanotis	6.9	3	1	2	1	1	1	2	0	120	2.07918	0.0962874	-0.127333	150.55	-26.6782	201.349	299.373	83.9137	215.46	1198.38	-0.35824	-0.339858
Epthianura_albifrons	Epthianura_albifrons	0.5	3	1	2	1	1	1	2	0	14	1.14613	0.0962874	-0.127333	143.516	-37.6453	145.449	253.802	54.1563	199.645	620.868	-1.28351	1.01361
Epthianura_aurifrons	Epthianura_aurifrons	0.2	3	1	2	1	1	1	2	0	10.5	1.02119	0.0962874	-0.127333	136.156	-28.2958	206.116	358.744	55.482	303.262	240.646	-1.73953	-1.91659
Epthianura_crocea	Epthianura_crocea	1.2	3	1	2	1	1	1	2	0	8.625	0.935759	0.0962874	-0.127333	127.841	-18.7976	261.796	345.651	132.094	213.557	646.599	0.346682	-2.01268
Epthianura_tricolor	Epthianura_tricolor	0.4	3	1	2	1	1	1	2	0	11.5	1.0607	0.0962874	-0.127333	136.21	-26.8055	210.736	363.04	52.314	310.726	281.476	-1.76641	-2.05271
Foulehaio_carunculatus	Foulehaio_carunculatus	3	2	2	2	1	1	1	2	0	31	1.49136	0.188762	0.0634432	-50.8832	-15.3204	248.757	292.108	211.546	80.5622	3318.31	3.34239	0.0859981
Gerygone_albofrontata	Gerygone_albofrontata	5.75	3	2	1	2	1	0.5	1	0	9.5	0.977724	-0.199901	0.194735	-172.316	-44.2619	112.079	178.082	49.8801	128.202	914.088	-0.912388	3.00861
Gerygone_chloronota	Gerygone_chloronota	5.9	3	2	1	2	1	0.5	1	2	6.5	0.812913	-0.274628	0.291647	133.887	-11.2383	267.804	336.01	182.206	153.804	1839.48	1.92508	-1.47112
Gerygone_chrysogaster	Gerygone_chrysogaster	4.5	3	2	1	2	1	0.5	1	4	7.725	0.887898	-0.281275	0.294038	143.341	-6.52231	254.069	309.383	203.452	105.931	3119.58	3.01732	-0.395993
Gerygone_flavolateralis	Gerygone_flavolateralis	3	3	2	1	2	1	0.5	1	4	6	0.778151	-0.281275	0.294038	166.217	-19.8782	225.363	285.766	162.305	123.461	2032.6	1.70617	0.045836
Gerygone_fusca	Gerygone_fusca	4.5	3	2	1	2	1	0.5	1	4	6.28	0.79796	-0.281275	0.294038	128.975	-32.8035	165.692	305.24	52.438	252.802	717.096	-1.48666	-0.247537
Gerygone_igata	Gerygone_igata	4.5	3	2	1	2	1	0.5	1	4	6.5	0.812913	-0.281275	0.294038	174.035	-40.2953	121.808	218.866	33.876	184.99	1584.66	-1.07824	2.20319
Gerygone_levigaster	Gerygone_levigaster	4.5	3	2	1	2	1	0.5	1	4	6	0.778151	-0.281275	0.294038	150.503	-25.7449	210.098	295.972	98.312	197.66	1271.54	0.0248026	-0.320103
Gerygone_magnirostris	Gerygone_magnirostris	4.5	3	2	1	2	1	0.5	2	4	7	0.845098	-0.223077	0.227667	144.356	-15.5508	246.108	315.066	165.826	149.24	2009.83	1.70703	-0.787142
Gerygone_modesta	Gerygone_modesta	4.5	3	2	1	1	1	0.5	1	0	7	0.845098	-0.130095	0.173164	167.943	-29.027	192	253	134	119	1242	0.793112	0.830753
Gerygone_mouki	Gerygone_mouki	4.5	3	2	1	3	1	0.25	1	4	5.48	0.738781	-0.376888	0.371718	150.392	-29.1821	176.5	271.098	67.94	203.158	1425.14	-0.511639	0.545346
Gerygone_olivacea	Gerygone_olivacea	7	3	2	1	2	1	0.5	1	4	7	0.845098	-0.281275	0.294038	147.363	-28.6083	181.652	294.274	57.028	237.246	988.97	-1.05078	-0.122958
Gerygone_palpebrosa	Gerygone_palpebrosa	4.5	3	2	1	2	1	0.25	1	0	7.68	0.885361	-0.236741	0.232303	145.951	-16.6593	239.824	311.126	156.556	154.57	1855.26	1.44798	-0.694637
Gerygone_ruficollis	Gerygone_ruficollis	2.1	3	2	1	1	1	0.5	1	0	7	0.845098	-0.130095	0.173164	141.952	-5.14972	165.92	225.539	108.412	117.127	2797.65	1.12706	2.03654
Gerygone_tenebrosa	Gerygone_tenebrosa	3.75	3	2	1	2	1	0.5	1	0	7.5	0.875061	-0.199901	0.194735	121.074	-18.7007	264.662	348.958	135.558	213.4	533.834	0.348108	-2.13474
Grantiella_picta	Grantiella_picta	7.2	2	2	2	1	1	1	2	0	23	1.36173	0.188762	0.0634432	147.111	-31.0353	176.306	319.656	36.21	283.446	554.814	-1.86449	-0.738093
Gymnomyza_samoensis	Gymnomyza_samoensis	14	2	1	2	1	1	1	3	0	94	1.97313	0.194291	-0.203079	-172.143	-13.7527	235.355	274.048	204.129	69.9194	4235.74	3.70128	0.828884
Hylacola_cauta	Calamanthus_cautus	0	3	1	1	1	1	0.5	2	0	14.7	1.16732	-0.14309	-0.0952075	140.703	-34.9618	158.256	306.444	39.48	266.964	427.434	-1.92584	-0.289995
Hylacola_pyrrhopygia	Calamanthus_pyrrhopygius	0	3	1	1	1	1	0.5	2	0	16	1.20412	-0.14309	-0.0952075	146.95	-35.2442	147.888	263.326	41.412	221.914	909.104	-1.40801	0.839034
Lichenostomus_chrysops	Caligavis_chrysops	2.3	3	2	2	1	1	1	2	0	17.5	1.24304	0.143106	0.0788882	148.533	-34.0484	150.28	264.532	41.752	222.78	1023.52	-1.33351	0.81761
Lichenostomus_cratitius	Lichenostomus_cratitius	1.2	3	2	2	1	1	1	2	0	20	1.30103	0.143106	0.0788882	133.329	-34.5663	158.628	291.11	52.536	238.574	426.398	-1.58291	0.0468067
Lichenostomus_fasciogularis	Gavicalis_fasciogularis	1.6	3	2	2	1	1	1	3	0	27.55	1.44012	0.206122	0.0789711	152.577	-26.2254	207.59	293.178	96.332	196.846	1242.6	-0.0234473	-0.246133
Lichenostomus_flavescens	Ptilotula_flavescens	6.2	3	2	2	1	1	1	2	0	13.8	1.13988	0.143106	0.0788882	132.546	-16.5358	269.25	371.358	136.568	234.79	755.46	0.343688	-2.58623
Lichenostomus_flavicollis	Nesoptilotis_flavicollis	1.1	3	1	2	1	1	1	2	0	27.75	1.44326	0.0962874	-0.127333	147.055	-42.2643	112.404	204.353	35.8273	168.526	981.1	-1.31729	2.45477
Lichenostomus_flavus	Stomiopera_flava	4.1	2	2	2	1	1	1	3	0	22	1.34242	0.258273	0.062872	146.116	-17.9854	236.512	312.38	139.402	172.978	1668.84	1.02419	-0.766606
Lichenostomus_frenatus	Bolemoreus_frenatus	4	2	2	2	1	1	1	2	0	35	1.54407	0.188762	0.0634432	145.476	-17.0818	215.572	297.476	121.516	175.96	1692.56	0.666814	-0.255933
Lichenostomus_fuscus	Ptilotula_fusca	4.9	3	2	2	1	1	1	2	0	16.35	1.21352	0.143106	0.0788882	146.942	-33.697	153.072	290.518	33.022	257.496	734.522	-1.80336	0.16084
Lichenostomus_hindwoodi	Bolemoreus_hindwoodi	12.8	2	2	2	1	1	1	2	0	23.45	1.37014	0.188762	0.0634432	148.512	-21.101	202.386	298.388	80.182	218.206	1118.68	-0.445371	-0.35964
Lichenostomus_keartlandi	Ptilotula_keartlandi	1.4	3	2	2	1	1	1	2	0	15	1.17609	0.143106	0.0788882	135.529	-23.3375	223.77	368.002	59.686	308.316	356.904	-1.52949	-2.26661
Lichenostomus_leucotis	Nesoptilotis_leucotis	1	3	2	2	1	1	1	2	0	24	1.38021	0.143106	0.0788882	144.08	-35.2978	141.244	270.072	30.8016	239.271	764.932	-1.76994	0.716483
Lichenostomus_melanops	Lichenostomus_melanops	1.4	3	2	2	1	1	1	2	0	24.125	1.38247	0.143106	0.0788882	147.082	-35.0456	148.962	284.782	30.852	253.93	736.914	-1.8302	0.320866
Lichenostomus_ornatus	Ptilotula_ornata	3.1	3	2	2	1	1	1	3	0	16.65	1.22141	0.206122	0.0789711	134.944	-34.142	162.41	311.378	43.774	267.604	393.794	-1.87199	-0.437763
Lichenostomus_penicillatus	Ptilotula_penicillata	3.7	3	2	2	1	1	1	2	0	17	1.23045	0.143106	0.0788882	143.231	-34.6992	156.611	287.138	44.1122	243.026	602.519	-1.62456	0.179034
Lichenostomus_plumulus	Ptilotula_plumula	2.3	3	2	2	1	1	1	2	0	15.75	1.19728	0.143106	0.0788882	138.567	-24.9527	219.096	357.116	69.888	287.228	425.188	-1.27777	-1.95209
Lichenostomus_unicolor	Stomiopera_unicolor	2.18	3	2	2	1	1	1	2	0	31	1.49136	0.143106	0.0788882	137.024	-16.4914	260.582	339.466	152.438	187.028	1157.42	0.98698	-1.69824
Lichenostomus_versicolor	Gavicalis_versicolor	2.5	2	2	2	1	1	1	1	0	34	1.53148	0.168689	0.137332	145.435	-15.3949	245.827	312.97	166.864	146.106	2224.59	1.84635	-0.68339
Lichenostomus_virescens	Gavicalis_virescens	2	3	2	2	1	1	1	3	0	29.3	1.46687	0.206122	0.0789711	129.147	-31.6255	182.415	303.514	75.504	228.01	576.675	-1.00794	-0.389277
Lichmera_alboauricularis	Lichmera_alboauricularis	1.7	2	1	2	1	1	1	2	0	15.33	1.18554	0.140504	-0.164993	149.645	-9.78612	258.607	313.916	206.748	107.168	1927.14	2.47816	-0.841271
Lichmera_incana	Lichmera_incana	7	3	2	2	1	1	1	2	0	13.5	1.13033	0.143106	0.0788882	166.927	-20.4068	228.215	290.178	163.5	126.678	1762.96	1.5815	-0.143928
Lichmera_indistincta	Lichmera_indistincta	1	3	2	2	1	1	1	1	0	12.33	1.09096	0.124914	0.146731	144.321	-25.2557	208.375	304.689	95.6553	209.034	1234.46	-0.120886	-0.494418
Lichmera_squamata	Lichmera_squamata	4.35	3	2	1	1	1	1	1	0	13	1.11394	-0.0494579	0.154798	130.487	-7.83289	266.629	320.79	217.363	103.427	1851.69	2.63683	-1.07014
Macgregoria_pulchra	Macgregoria_pulchra	13	2	1	2	1	1	1	3	0	273.5	2.43696	0.194291	-0.203079	141.401	-5.58377	137.744	204.769	78.8205	125.949	3167.08	0.727258	2.81412
Malurus_alboscapulatus	Malurus_alboscapulatus	0.85	2	1	1	1	1	0.5	1	0	9.15	0.961421	-0.175099	-0.0778175	144.84	-6.99014	222.726	277.532	172.17	105.362	2804.29	2.30272	0.464037
Malurus_amabilis	Malurus_amabilis	0.32	2	2	1	1	1	0.5	1	0	9.02	0.955207	-0.109825	0.173669	144.954	-15.6492	244.178	313.824	165.07	148.754	1946.72	1.65546	-0.757794
Malurus_coronatus	Malurus_coronatus	1.5	2	1	1	1	1	0.5	1	0	10.5	1.02119	-0.175099	-0.0778175	133.396	-16.6153	267.72	373.896	129.216	244.68	773.87	0.195129	-2.63144
Malurus_cyaneus	Malurus_cyaneus	0.5	3	1	1	1	1	0.5	1	0	10.2	1.0086	-0.19393	-0.056108	147.714	-35.4753	148.205	263.325	42.7459	220.579	933.411	-1.37036	0.844508
Malurus_elegans	Malurus_elegans	0.8	3	1	1	1	1	0.5	1	0	11.05	1.04336	-0.19393	-0.056108	116.821	-34.0302	157.142	269.982	70.708	199.274	924.982	-0.873136	0.662934
Malurus_lamberti	Malurus_lamberti	0.8	3	1	1	1	1	0.5	1	0	8.25	0.916454	-0.19393	-0.056108	148.43	-30.5998	182.252	290.664	63.61	227.054	1046.16	-0.877059	-0.0273571
Malurus_leucopterus	Malurus_leucopterus	0.24	3	1	1	2	1	0.5	1	0	7	0.845098	-0.274916	-0.0523402	138.218	-29.0225	198.368	341.824	57.804	284.02	367.768	-1.57233	-1.44483
Malurus_melanocephalus	Malurus_melanocephalus	1	3	1	1	1	1	0.5	2	0	7	0.845098	-0.14309	-0.0952075	150.596	-24.62	208.824	299.076	94.512	204.564	1316.1	-0.0522968	-0.365704
Malurus_pulcherrimus	Malurus_pulcherrimus	0.59	3	1	1	1	1	0.5	1	0	9.775	0.990117	-0.19393	-0.056108	121.547	-32.6821	165.602	303.232	56.456	246.776	448.002	-1.53881	-0.266575
Malurus_splendens	Malurus_splendens	1.4	3	1	1	1	1	0.5	1	0	9.5	0.977724	-0.19393	-0.056108	124.572	-31.7556	179.336	315.232	66.578	248.654	636.678	-1.24629	-0.597682
Manorina_flavigula	Manorina_flavigula	4.4	3	1	2	1	1	1	2	0	55	1.74036	0.0962874	-0.127333	137.074	-28.4998	195.316	336.072	58.352	277.72	441.464	-1.50786	-1.27236
Manorina_melanocephala	Manorina_melanocephala	6.3	3	1	2	1	1	1	1	0	60.35	1.78068	0.0656619	-0.0742632	149.767	-33.4801	165.25	272.958	53.7641	219.194	1046.02	-1.05423	0.506812
Manorina_melanophrys	Manorina_melanophrys	2.43	3	2	2	1	1	1	3	0	29	1.4624	0.206122	0.0789711	149.437	-33.8484	161.564	268.176	52.606	215.57	1012.19	-1.08575	0.635234
Manorina_melanotis	Manorina_melanotis	3	2	1	2	1	1	1	2	0	51.75	1.71391	0.140504	-0.164993	141.075	-34.306	167.706	323.464	42.212	281.252	285.574	-2.00058	-0.776355
Melidectes_fuscus	Melidectes_fuscus	2.45	3	1	2	1	1	1	2	0	33.95	1.53084	0.0962874	-0.127333	144.288	-6.51242	150.477	214.977	90.0581	124.919	2894.26	0.812054	2.41413
Melidectes_nouhuysi	Melidectes_nouhuysi	1.2	3	1	2	1	1	1	3	0	53.225	1.72612	0.14358	-0.164765	138.771	-4.15126	132.935	199.097	73.0323	126.065	3138.71	0.616888	2.96529
Melidectes_rufocrissalis	Melidectes_rufocrissalis	4.4	2	1	2	1	1	1	3	0	72.5	1.86034	0.194291	-0.203079	143.386	-5.96137	163.196	223.84	102.797	121.043	3026.42	1.13617	2.14956
Melidectes_torquatus	Melidectes_torquatus	20	2	1	2	1	1	1	3	0	48.5	1.68574	0.194291	-0.203079	143.893	-5.98001	183.535	245.143	124.408	120.735	2754.29	1.37775	1.45803
Melilestes_megarhynchus	Melilestes_megarhynchus	2	2	1	2	1	1	1	1	0	42.5	1.62839	0.107998	-0.105877	143.2	-5.70345	234.882	290.264	183.62	106.644	3573.46	2.89045	0.288407
Meliphaga_albilineata	Meliphaga_albilineata	3	3	2	2	1	1	1	2	0	24.66	1.39199	0.143106	0.0788882	132.782	-13.0435	272.734	367.096	161.742	205.354	1396.38	1.15706	-2.32057
Meliphaga_albonotata	Meliphaga_albonotata	5	2	2	2	1	1	1	2	0	24.66	1.39199	0.188762	0.0634432	142.886	-6.0326	221.948	279.681	169.522	110.159	4146.21	2.90886	0.769914
Meliphaga_analoga	Meliphaga_analoga	5	2	2	2	1	1	1	2	0	20	1.30103	0.188762	0.0634432	142.718	-5.96155	251.18	304.206	201.988	102.218	2955.04	2.92478	-0.30285
Meliphaga_aruensis	Meliphaga_aruensis	1.2	2	2	2	1	1	1	2	0	25.625	1.40866	0.188762	0.0634432	144.011	-6.43001	244.042	299.173	193.206	105.968	2852.11	2.70107	-0.16397
Meliphaga_gracilis	Meliphaga_gracilis	3	3	2	2	1	1	1	1	0	15.56	1.19201	0.124914	0.146731	145.157	-16.1311	237.514	309.624	155.062	154.562	1998.63	1.48635	-0.603868
Meliphaga_lewinii	Meliphaga_lewinii	3	3	2	2	1	1	1	1	0	35.6	1.55145	0.124914	0.146731	151.511	-29.8889	179.097	274.763	66.3662	208.396	1368.7	-0.572745	0.423138
Meliphaga_mimikae	Meliphaga_mimikae	2	2	1	2	1	1	1	3	0	26.26	1.41929	0.194291	-0.203079	144.72	-6.91383	215.911	277.911	157.679	120.232	3450.8	2.3196	0.670156
Meliphaga_notata	Meliphaga_notata	1.5	3	1	2	1	1	1	1	0	29.875	1.47531	0.0656619	-0.0742632	145.066	-15.7058	244.428	312.818	166.556	146.262	1909.78	1.67207	-0.746467
Meliphaga_orientalis	Meliphaga_orientalis	2.67143	2	1	2	1	1	1	3	0	16	1.20412	0.194291	-0.203079	142.715	-5.43545	190.827	249.297	135.286	114.011	3582.08	2.00952	1.527
Melipotes_fumigatus	Melipotes_fumigatus	8.5	2	2	2	1	1	1	2	0	56.5	1.75205	0.188762	0.0634432	143.457	-5.86014	151.942	212.63	91.024	121.606	2895.46	0.859711	2.44802
Melithreptus_affinis	Melithreptus_affinis	14.1	3	2	2	1	1	1	2	0	15.1	1.17898	0.143106	0.0788882	147.24	-42.5994	111.526	203.234	34.732	168.502	935.056	-1.35799	2.47344
Melithreptus_albogularis	Melithreptus_albogularis	7.5	3	2	2	1	1	1	2	0	13.06	1.11594	0.143106	0.0788882	147.029	-20.6001	226.338	309.52	122.594	186.926	1399.41	0.537431	-0.697634
Melithreptus_brevirostris	Melithreptus_brevirostris	6.6	3	2	2	1	1	1	2	0	14	1.14613	0.143106	0.0788882	144.263	-35.4032	145.198	279.754	31.76	247.994	673.448	-1.84021	0.451829
Melithreptus_gularis	Melithreptus_gularis	8.4	3	2	2	1	1	1	2	0	19	1.27875	0.143106	0.0788882	143.498	-31.1841	176.428	307.664	54.908	252.756	657.956	-1.40099	-0.428404
Melithreptus_lunatus	Melithreptus_lunatus	9.5	3	2	2	1	1	1	2	0	13.25	1.12222	0.143106	0.0788882	147.611	-34.4664	144.841	260.996	38.7831	222.213	986.964	-1.42182	0.935811
Melithreptus_validirostris	Melithreptus_validirostris	4.6	3	2	2	1	1	1	3	0	23	1.36173	0.206122	0.0789711	147.101	-42.7229	110.236	199.088	37.096	161.992	1050.74	-1.23875	2.60773
Myzomela_caledonica	Myzomela_caledonica	4.01	2	1	2	1	1	1	2	0	7.4	0.869232	0.140504	-0.164993	166.385	-21.9749	214.799	280.683	145.03	135.652	1797.74	1.24261	0.172729
Myzomela_cardinalis	Myzomela_cardinalis	3	2	2	2	1	1	1	2	0	18	1.25527	0.188762	0.0634432	149.965	-13.9694	243.994	293.536	195	98.5356	2748.04	2.72228	-0.0710628
Myzomela_cineracea	Myzomela_cineracea	3	2	2	2	1	1	1	2	0	13.9	1.14301	0.188762	0.0634432	150.385	-5.48034	256.457	299.913	214.924	84.9891	3628.1	3.56152	-0.073749
Myzomela_eques	Myzomela_eques	3	2	2	2	1	1	1	2	0	13.8	1.13988	0.188762	0.0634432	141.685	-5.56993	248.905	302.466	198.534	103.931	3037.14	2.90113	-0.227464
Myzomela_erythrocephala	Myzomela_erythrocephala	3	3	2	2	1	1	1	2	0	8.96	0.952308	0.143106	0.0788882	129.714	-14.3697	269.988	340.811	167.767	173.044	1219.96	1.34965	-1.78401
Myzomela_erythromelas	Myzomela_erythromelas	4	2	2	2	1	1	1	1	0	7.75	0.889302	0.168689	0.137332	150.46	-5.3716	258.071	301.024	216.881	84.1429	3479.1	3.52525	-0.149164
Myzomela_obscura	Myzomela_obscura	4.5	3	2	2	1	1	1	2	0	12.91	1.11093	0.143106	0.0788882	144.966	-16.2383	240.748	311.47	158.286	153.184	1954.46	1.53256	-0.682905
Myzomela_pammelaena	Myzomela_pammelaena	2	2	2	2	1	1	1	2	0	15.8	1.19866	0.188762	0.0634432	149.781	-2.26002	267.02	306.881	226.545	80.3366	3355.34	3.6592	-0.382082
Myzomela_rosenbergii	Myzomela_rosenbergii	3	2	2	2	1	1	1	2	0	8.6	0.934498	0.188762	0.0634432	142.536	-5.38471	171.322	230.78	114.3	116.48	2955.07	1.3124	1.92106
Myzomela_rubratra	Myzomela_rubratra	2.9	2	1	2	1	1	1	2	0	12.7	1.1038	0.140504	-0.164993	140.786	11.7114	268.898	306.467	231.745	74.7214	2704.52	3.43994	-0.552129
Myzomela_sanguinolenta	Myzomela_sanguinolenta	5.6	2	2	2	1	1	1	2	0	7.33	0.865104	0.188762	0.0634432	150.923	-28.4054	183.4	279.958	69.984	209.974	1338.68	-0.529332	0.267864
Myzomela_sclateri	Myzomela_sclateri	2	2	2	2	1	1	1	2	0	11	1.04139	0.188762	0.0634432	149.754	-5.29424	256.938	300.125	215.125	85	3764.06	3.63577	-0.0479776
Myzomela_tristrami	Myzomela_tristrami	10	2	2	2	1	1	1	1	0	14	1.14613	0.168689	0.137332	162.017	-10.6234	248.145	291.368	203.763	87.6053	3626.32	3.36511	0.17155
Oreornis_chrysogenys	Oreornis_chrysogenys	1.5	3	2	2	1	1	1	3	0	69.5	1.84198	0.206122	0.0789711	138.597	-4.12987	138.429	204.286	78.7143	125.571	3009.82	0.656005	2.77547
Oreoscopus_gutturalis	Oreoscopus_gutturalis	0.5	2	1	1	1	1	0.5	2	0	20	1.30103	-0.122377	-0.122963	145.392	-16.8824	216.722	297.87	124.266	173.604	1660.33	0.70426	-0.279615
Origma_solitaria	Origma_solitaria	3	3	2	1	2	1	0.5	1	0	14.5	1.16137	-0.199901	0.194735	150.609	-33.8799	153.66	264.402	36.1	228.302	1115.86	-1.35338	0.794353
Pardalotus_punctatus	Pardalotus_punctatus	0	1	1	1	3	2	1	2	0	9.5	0.977724	-0.18645	-0.293414	145.93	-35.9213	145.524	261.161	42.2269	218.934	877.827	-1.41345	0.903664
Pardalotus_quadragintus	Pardalotus_quadragintus	10	3	1	2	1	2	1	2	0	11	1.04139	0.144814	-0.232267	147.419	-43.1116	114.248	200.514	41.436	159.078	878.382	-1.22808	2.49772
Pardalotus_rubricatus	Pardalotus_rubricatus	0	3	1	1	3	2	1	2	0	11.5	1.0607	-0.21028	-0.216684	138.882	-24.2307	221.84	364.322	64.41	299.912	407.932	-1.41164	-2.14649
Pardalotus_striatus	Pardalotus_striatus	10	3	1	1	3	2	1	2	0	12	1.07918	-0.21028	-0.216684	143.072	-32.6778	163.762	289	49.706	239.294	810.906	-1.37764	0.125662
Philemon_albitorques	Philemon_albitorques	5	2	2	2	1	1	1	2	0	137.77	2.13915	0.188762	0.0634432	147.201	-2.06904	266.346	313.346	223.346	90	3544.27	3.64419	-0.4648
Philemon_argenticeps	Philemon_argenticeps	6.9	2	2	2	1	1	1	1	0	73.75	1.86776	0.168689	0.137332	134.849	-14.367	267.522	352.036	162.924	189.112	1294.68	1.19727	-1.97698
Philemon_buceroides	Philemon_buceroides	7.3	2	2	2	1	1	1	2	0	133.6	2.12581	0.188762	0.0634432	145.084	-15.8991	245.982	313.704	164.55	149.154	2056.69	1.71825	-0.748338
Philemon_citreogularis	Philemon_citreogularis	6.3	3	2	2	1	1	1	2	0	71.5	1.85431	0.143106	0.0788882	145.764	-24.2844	214.32	313.388	95.006	218.382	1027.73	-0.251816	-0.794461
Philemon_cockerelli	Philemon_cockerelli	10	2	2	2	1	1	1	2	0	316	2.49969	0.188762	0.0634432	150.575	-5.33935	257.705	300.674	216.242	84.4318	3526.42	3.53771	-0.126957
Philemon_corniculatus	Philemon_corniculatus	9.1	3	2	2	1	1	1	2	0	94	1.97313	0.143106	0.0788882	150.922	-29.8278	175.581	287.186	54.5932	232.593	1130.96	-1.01837	0.122387
Philemon_diemenensis	Philemon_diemenensis	7.43333	1	2	2	1	1	1	3	0	61.25	1.78711	0.317294	0.0674124	166.416	-21.8335	217.041	282.519	147.063	135.456	1787.53	1.27717	0.111397
Phylidonyris_albifrons	Purnella_albifrons	0.94	3	1	2	1	1	1	2	0	18	1.25527	0.0962874	-0.127333	135.247	-32.4362	174.276	325.712	44.77	280.942	345.432	-1.88794	-0.875737
Phylidonyris_melanops	Gliciphila_melanops	0.3	3	1	2	1	1	1	2	0	18	1.25527	0.0962874	-0.127333	122.33	-31.4614	180.546	338.024	59.166	278.858	412.59	-1.65007	-1.15167
Phylidonyris_niger	Phylidonyris_niger	0.58	3	2	2	1	1	1	2	2	20.25	1.30643	0.205617	0.16306	144.277	-29.295	185.397	282.86	78.495	204.365	1304.91	-0.406601	0.194746
Phylidonyris_novaehollandiae	Phylidonyris_novaehollandiae	1.33	3	1	2	1	1	1	2	0	21.2	1.32634	0.0962874	-0.127333	142.25	-36.1568	147.354	260.053	50.6848	209.368	875.99	-1.24617	0.922756
Phylidonyris_pyrrhopterus	Phylidonyris_pyrrhopterus	1.26	3	1	2	1	1	1	2	0	11	1.04139	0.0962874	-0.127333	145.634	-39.6372	121.52	224.162	38.536	185.626	1065.8	-1.30287	1.97349
Phylidonyris_undulatus	Glycifohia_undulata	1.2	3	1	2	1	1	1	3	0	16	1.20412	0.14358	-0.164765	166.386	-21.9705	214.74	280.656	144.961	135.695	1795.22	1.23986	0.173149
Plectorhyncha_lanceolata	Plectorhyncha_lanceolata	4.5	3	2	2	1	1	1	2	0	41.5	1.61805	0.143106	0.0788882	150.591	-29.3183	184.36	302.218	53.622	248.596	892.872	-1.19498	-0.348163
Prosthemadera_novaeseelandiae	Prosthemadera_novaeseelandiae	3.75	2	1	2	1	1	1	3	0	106	2.02531	0.194291	-0.203079	172.345	-40.3954	125.233	217.996	40.3481	177.648	1434.56	-1.00744	2.15701
Ptiloprora_perstriata	Ptiloprora_perstriata	3.9	3	2	2	1	1	1	2	2	25.5	1.40654	0.205617	0.16306	142.895	-5.65949	149.587	211.015	88.8771	122.138	2945.83	0.840723	2.51624
Pycnoptilus_floccosus	Pycnoptilus_floccosus	0	3	1	1	2	1	0.5	2	0	32	1.50515	-0.215928	-0.0901917	149.071	-35.7036	133.524	249.79	26.088	223.702	1188.12	-1.54764	1.31879
Pycnopygius_stictocephalus	Pycnopygius_stictocephalus	4	2	2	2	1	1	1	2	0	38.5	1.58546	0.188762	0.0634432	144.027	-6.86558	253.502	309.685	202.801	106.884	3416.59	3.14833	-0.320412
Pyrrholaemus_brunneus	Pyrrholaemus_brunneus	1	3	1	1	1	1	0.5	2	0	12	1.07918	-0.14309	-0.0952075	128.492	-30.1594	187.53	340.482	52.002	288.48	293.484	-1.79098	-1.32633
Ramsayornis_fasciatus	Ramsayornis_fasciatus	1.7	2	2	1	1	1	0.5	1	0	12.5	1.09691	-0.109825	0.173669	135.15	-13.792	267.396	346.156	169.012	177.144	1332.23	1.36395	-1.83277
Ramsayornis_modestus	Ramsayornis_modestus	4	3	2	1	2	1	0.5	2	0	12.875	1.10975	-0.153347	0.14211	145.795	-17.2021	241.538	314.564	150.214	164.35	1661.65	1.23092	-0.84754
Sericornis_beccarii	Sericornis_beccarii	0	2	1	1	1	1	0.5	2	0	10.5	1.02119	-0.122377	-0.122963	143.71	-13.1147	256.802	317.902	192.23	125.672	1820.78	2.13139	-0.960089
Sericornis_citreogularis	Sericornis_citreogularis	7.5	3	2	1	2	1	0.25	1	0	19.425	1.28836	-0.236741	0.232303	151.352	-28.4137	177.38	275.246	63.33	211.916	1432.18	-0.610967	0.442701
Sericornis_frontalis	Sericornis_frontalis	0	3	1	1	2	1	0.5	2	0	14	1.14613	-0.215928	-0.0901917	146.631	-34.8585	151.664	262.408	47.9256	214.483	967.099	-1.22856	0.843717
Sericornis_humilis	Sericornis_humilis	0.5	3	1	1	1	1	0.25	1	0	18	1.25527	-0.23447	-0.0675584	146.927	-42.4411	109.506	199.703	35.6988	164.004	1075.26	-1.26121	2.6068
Sericornis_keri	Sericornis_keri	0.45	3	1	1	2	1	0.5	2	0	10.2	1.0086	-0.215928	-0.0901917	145.429	-17.0186	212.748	295.47	118.214	177.256	1668.36	0.589666	-0.19606
Sericornis_magnirostra	Sericornis_magnirostra	3.25	3	1	1	2	1	0.5	1	0	10	1	-0.274916	-0.0523402	148.977	-24.0997	200.872	289.644	98.128	191.516	1603.46	0.158119	-0.00105371
Sericornis_nouhuysi	Sericornis_nouhuysi	1.75937	3	1	1	1	1	0.5	2	0	15.5	1.19033	-0.14309	-0.0952075	144.298	-6.38002	166.49	228.24	107.664	120.576	2922.2	1.16104	2.00538
Sericornis_papuensis	Sericornis_papuensis	1.625	3	2	1	2	1	0.5	1	0	10.4	1.01703	-0.199901	0.194735	144.312	-6.42771	163.022	225.287	102.966	122.321	2827.44	1.02642	2.07081
Sericornis_perspicillatus	Sericornis_perspicillatus	0.75	3	2	1	2	1	0.5	2	0	8.1	0.908485	-0.153347	0.14211	144.668	-6.58611	169.406	231.734	110.32	121.414	2779.6	1.1327	1.86955
Sipodotus_wallacii	Sipodotus_wallacii	7.5	2	1	1	2	1	0.5	2	0	7.5	0.875061	-0.200417	-0.113981	140.619	-5.4152	241.873	296	193.778	102.222	3945.19	3.266	0.209051
Smicrornis_brevirostris	Smicrornis_brevirostris	6	3	2	1	1	1	0.5	1	0	5.5	0.740363	-0.130095	0.173164	141.026	-33.3135	158.98	298.646	37.606	261.04	604.686	-1.80247	-0.0964122
Stipiturus_malachurus	Stipiturus_malachurus	0.22	3	1	1	1	1	0.5	1	0	7.95	0.900367	-0.19393	-0.056108	142.16	-35.8528	151.07	248.874	60.842	188.032	1083.12	-0.8513	1.18447
Stipiturus_mallee	Stipiturus_mallee	0.22	3	1	1	1	1	0.5	1	0	6.5	0.812913	-0.19393	-0.056108	142.018	-34.7457	166.13	322.76	39.702	283.058	324.122	-2.03203	-0.73939
Stipiturus_ruficeps	Stipiturus_ruficeps	0.22	3	1	1	1	1	0.5	1	0	5.5	0.740363	-0.19393	-0.056108	132.449	-23.0953	228.78	377.13	60.9	316.23	304.054	-1.56267	-2.52131
Timeliopsis_fulvigula	Timeliopsis_fulvigula	1.5	3	1	2	1	1	1	2	0	19.5	1.29003	0.0962874	-0.127333	145.204	-6.6527	185.911	248.218	128.089	120.129	2956.99	1.539	1.4282
Trichodere_cockerelli	Trichodere_cockerelli	1	2	2	2	1	1	1	1	0	15.2	1.18184	0.168689	0.137332	143.845	-13.537	256.674	318.916	190.606	128.31	1747.42	2.05797	-1.00174
Xanthomyza_phrygia	Anthochaera_phrygia	12.75	3	1	2	1	1	1	2	0	41	1.61278	0.0962874	-0.127333	149.574	-33.6902	155.484	284.296	31.3	252.996	871.048	-1.69555	0.292889
Xanthotis_flaviventer	Xanthotis_flaviventer	11.5	2	2	2	1	1	1	2	0	41.16	1.61448	0.188762	0.0634432	142.57	-10.3089	257.12	315.292	199.232	116.06	2292.84	2.51066	-0.773773
Xanthotis_macleayanus	Xanthotis_macleayanus	11.5	3	2	2	1	1	1	2	0	32.92	1.51746	0.143106	0.0788882	145.515	-16.8558	229.962	305.832	142.306	163.526	1927.37	1.19782	-0.485786
Xanthotis_provocator	Xanthotis_provocator	11.5	3	2	2	1	1	1	3	0	38.36	1.58388	0.206122	0.0789711	178.195	-19.0325	237.754	294.281	187.912	106.368	2313.3	2.32392	-0.142945

## Sheet: Sheet1
Variable	Description (see also Table S2)
species_1	Names alternatie taxonomy
species	Names that match tree
height_ok	Nest height in meters, average if range was given
material	Number of materials used
sus_han	Whether the nest is suported from below: 1 or suspended: 2
side_top	Whether the entrance opening is on the side or the top of the nest
cover	Whether the nest has a hood
weaved	Whether the nest is weived or weived and placed in cavity
ent_size	Size of the entrance
shape	Shape (elongated, globular, saucer)
decor	Decorations
weight	Body weight from HBW
logweight	log 10 body weight
x	X axis of ordination
y	Y axis of ordination
lon	Longitude
lat	Latitude
Annual.Mean.Temperature
Max.Temperature.of.Warmest.Month
Min.Temperature.of.Coldest.Month
Annual.Range
Annual.Precipitation
PC1_ENV	Environmental PC1
PC2_ENV	Environmental PC2
